# Supplementary material for: Development and validation of a prognostic model for esophageal carcinoma based on immune microenvironment using system bioinformatics
Source: Cancer Med. 2022 Jun 30;12(2):2089–103. doi: 10.1002/cam4.4985 (PMC9883539; doi:10.1002/cam4.4985)
Supplement: Supplementary file 5 — Table S1‐S7 [file CAM4-12-2089-s003.xlsx]

## Sheet: Table-S1
Table-S1:The annotated gene set file used in ssGSEA
	Immune Pathway			Immune Cell
	Path	Symbol		CellType	Symbol
	Parainflammation	VNN3		aDC	LAMP3
	Parainflammation	CXCL10		aDC	CCL1
	Parainflammation	PLAT		aDC	IDO1
	Parainflammation	CCND1		aDC	OAS3
	Parainflammation	LGMN		aDC	EBI3
	Parainflammation	PLAUR		B cells	GLDC
	Parainflammation	AIM2		B cells	COCH
	Parainflammation	MMP7		B cells	SLC15A2
	Parainflammation	ICAM1		B cells	CR2
	Parainflammation	MX2		B cells	HLA-DOB
	Parainflammation	CXCL9		B cells	SPIB
	Parainflammation	ANXA1		B cells	PNOC
	Parainflammation	TLR2		B cells	BLK
	Parainflammation	PLA2G2D		B cells	CD19
	Parainflammation	ITGA2		B cells	KIAA0125
	Parainflammation	MX1		B cells	TNFRSF17
	Parainflammation	HMOX1		B cells	GNG7
	Parainflammation	CD276		B cells	CCR9
	Parainflammation	TIRAP		B cells	BLNK
	Parainflammation	IL33		B cells	ABCB4
	Parainflammation	PTGES		B cells	MEF2C
	Parainflammation	TNFRSF12A		B cells	MEF2C
	Parainflammation	SCARB1		B cells	IGHM
	Parainflammation	CD14		B cells	TCL1A
	Parainflammation	BLNK		B cells	BCL11A
	Parainflammation	IFIT3		B cells	MS4A1
	Parainflammation	RETNLB		B cells	SCN3A
	Parainflammation	IFIT2		B cells	MICAL3
	Parainflammation	ISG15		B cells	IGHD
	Parainflammation	OAS2		B cells	AL928768.3 /// Ig alpha 1-[alpha]2m /// IGH
	Parainflammation	REL		B cells	IGKC
	Parainflammation	OAS3		B cells	LOC101929272
	Parainflammation	CD44		B cells	CD72
	Parainflammation	PPARG		B cells	IGLC1
	Parainflammation	BST2		B cells	MS4A1
	Parainflammation	OAS1		B cells	QRSL1
	Parainflammation	NOX1		B cells	QRSL1
	Parainflammation	PLA2G2A		B cells	OSBPL10
	Parainflammation	IFIT1		B cells	BCL11A
	Parainflammation	IFITM3		B cells	KIAA0125
	Parainflammation	IL1RN		B cells	BACH2
	APC_co_inhibition	C10orf54		B cells	FCRL2
	APC_co_inhibition	CD274		B cells	IGHD
	APC_co_inhibition	LGALS9		B cells	TCL1A
	APC_co_inhibition	PDCD1LG2		Blood vessels	CDH5
	APC_co_inhibition	PVRL3		CD8 T cells	DNAJB1
	APC_co_stimulation	CD40		CD8 T cells	DNAJB1
	APC_co_stimulation	CD58		CD8 T cells	ZFP36L2
	APC_co_stimulation	CD70		CD8 T cells	ZFP36L2
	APC_co_stimulation	ICOSLG		CD8 T cells	VAMP2
	APC_co_stimulation	SLAMF1		CD8 T cells	PPP1R2
	APC_co_stimulation	TNFSF14		CD8 T cells	TBCC
	APC_co_stimulation	TNFSF15		CD8 T cells	LEPROTL1
	APC_co_stimulation	TNFSF18		CD8 T cells	CAMLG
	APC_co_stimulation	TNFSF4		CD8 T cells	KLF9
	APC_co_stimulation	TNFSF8		CD8 T cells	GADD45A
	APC_co_stimulation	TNFSF9		CD8 T cells	CD8A
	CCR	CCL16		CD8 T cells	ZNF91
	CCR	TPO		CD8 T cells	PF4
	CCR	TGFBR2		CD8 T cells	THUMPD1
	CCR	CXCL2		CD8 T cells	TSC22D3
	CCR	CCL14		CD8 T cells	SLC16A7
	CCR	TGFBR3		CD8 T cells	GZMM
	CCR	IL11RA		CD8 T cells	SIK1
	CCR	CCL11		CD8 T cells	RBM3
	CCR	IL4I1		CD8 T cells	APBA2
	CCR	IL33		CD8 T cells	HAUS3
	CCR	CXCL12		CD8 T cells	SF1
	CCR	CXCL10		CD8 T cells	FLT3LG
	CCR	BMPER		CD8 T cells	TMEM259
	CCR	BMP8A		CD8 T cells	ZNF609
	CCR	CXCL11		CD8 T cells	SRSF7
	CCR	IL21R		CD8 T cells	PRF1
	CCR	IL17B		CD8 T cells	TMC6
	CCR	TNFRSF9		CD8 T cells	KAT6A
	CCR	ILF2		CD8 T cells	AES
	CCR	CX3CR1		CD8 T cells	ZNF22
	CCR	CCR8		CD8 T cells	ABT1
	CCR	TNFSF12		CD8 T cells	CDKN2AIP
	CCR	CSF3		CD8 T cells	PRR5
	CCR	TNFSF4		CD8 T cells	LIME1
	CCR	BMP3		CD8 T cells	PRR5
	CCR	CX3CL1		CD8 T cells	MAPKAPK5-AS1
	CCR	BMP5		Cytotoxic cells	RUNX3
	CCR	CXCR2		Cytotoxic cells	DUSP2
	CCR	TNFRSF10D		Cytotoxic cells	GZMA
	CCR	BMP2		Cytotoxic cells	GNLY
	CCR	CXCL14		Cytotoxic cells	ZBTB16
	CCR	CCL28		Cytotoxic cells	KLRD1
	CCR	CXCL3		Cytotoxic cells	KLRD1
	CCR	BMP6		Cytotoxic cells	APBA2
	CCR	CCL21		Cytotoxic cells	GZMH
	CCR	CXCL9		Cytotoxic cells	RORA
	CCR	CCL23		Cytotoxic cells	KLRD1
	CCR	IL6		Cytotoxic cells	NKG7
	CCR	TNFRSF18		Cytotoxic cells	CTSW
	CCR	IL17RD		Cytotoxic cells	KLRB1
	CCR	IL17D		Cytotoxic cells	SIGIRR
	CCR	IL27		Cytotoxic cells	KLRF1
	CCR	CCL7		Cytotoxic cells	APOL3
	CCR	IL1R1		Cytotoxic cells	GNLY
	CCR	CXCR4		Cytotoxic cells	SIGIRR
	CCR	CXCR2P1		DC	HSD11B1
	CCR	TGFB1I1		DC	CCL13
	CCR	IFNGR1		DC	CD209
	CCR	IL9R		DC	CCL22
	CCR	IL1RAPL1		DC	CCL17
	CCR	IL11		DC	PPFIBP2
	CCR	CSF1		DC	NPR1
	CCR	IL20RA		Eosinophils	THBS1
	CCR	IL25		Eosinophils	THBS1
	CCR	TNFRSF4		Eosinophils	SIAH1
	CCR	IL18		Eosinophils	TGIF1
	CCR	ILF3		Eosinophils	HES1
	CCR	CCL20		Eosinophils	HES1
	CCR	TNFRSF12A		Eosinophils	KBTBD11
	CCR	IL6ST		Eosinophils	THBS4
	CCR	CXCL13		Eosinophils	KCNH2
	CCR	IL12B		Eosinophils	ABHD2
	CCR	TNFRSF8		Eosinophils	RNASE2
	CCR	IL6R		Eosinophils	CLC
	CCR	BMPR2		Eosinophils	PTGDR2
	CCR	IFNE		Eosinophils	EMR1
	CCR	IL1RAPL2		Eosinophils	CD101
	CCR	IL3RA		Eosinophils	SYNJ1
	CCR	BMP4		Eosinophils	CCR3
	CCR	CCL24		Eosinophils	HIST1H1C
	CCR	TNFSF13B		Eosinophils	KCNH2
	CCR	CCR4		Eosinophils	IL5RA
	CCR	IL2RA		Eosinophils	IL5RA
	CCR	IL32		Eosinophils	GALC
	CCR	TNFRSF10C		Eosinophils	CAT
	CCR	IL22RA1		Eosinophils	TIPARP
	CCR	BMPR1A		Eosinophils	SYNJ1
	CCR	CXCR5		Eosinophils	TKTL1
	CCR	CXCR3		Eosinophils	LRP5L
	CCR	IFNA8		Eosinophils	RRP12
	CCR	IL17REL		Eosinophils	TKTL1
	CCR	IFNB1		Eosinophils	RCOR3
	CCR	IFNAR1		Eosinophils	SMPD3
	CCR	TNFRSF1B		Eosinophils	CYSLTR2
	CCR	CCL17		Eosinophils	HRH4
	CCR	IFNL1		Eosinophils	ACACB
	CCR	IL16		Eosinophils	C9orf156
	CCR	IL1RL1		Eosinophils	ACACB
	CCR	ILK		Eosinophils	ACACB
	CCR	CCL25		Eosinophils	MYO15B
	CCR	ILDR2		iDC	BLVRB
	CCR	CXCR1		iDC	TACSTD2
	CCR	IL36RN		iDC	CSF1R
	CCR	IL34		iDC	F13A1
	CCR	TGFB1		iDC	GSTT1
	CCR	IFNG		iDC	RAP1GAP
	CCR	IL19		iDC	VASH1
	CCR	ILKAP		iDC	FABP4
	CCR	BMP2K		iDC	PREP
	CCR	CCR10		iDC	MMP12
	CCR	ILDR1		iDC	CTNS
	CCR	EPO		iDC	SYT17
	CCR	CCR7		iDC	CD1C
	CCR	IL17C		iDC	GUCA1A
	CCR	IL23A		iDC	CLEC10A
	CCR	CCR5		iDC	CD1B
	CCR	IL7		iDC	CH25H
	CCR	EPOR		iDC	PPARG
	CCR	CCL13		iDC	CD1E
	CCR	IL2RG		iDC	ABCG2
	CCR	IL31RA		iDC	FZD2
	CCR	TNFAIP6		iDC	CD1A
	CCR	IFNL2		iDC	CD1E
	CCR	BMP1		iDC	SLC7A8
	CCR	IL12RB1		iDC	PDXK
	CCR	TNFAIP8		iDC	NUDT9
	CCR	IL4R		iDC	MS4A6A
	CCR	TNFRSF6B		iDC	HS3ST2
	CCR	TNFAIP8L1		iDC	DCSTAMP
	CCR	TNFRSF10B		iDC	LMAN2L
	CCR	IFNL3		Lymph vessels	PDPN
	CCR	CCL5		Lymph vessels	VEGFC
	CCR	CXCL6		Macrophages	EMP1
	CCR	CXCL1		Macrophages	SCARB2
	CCR	CCR3		Macrophages	RAI14
	CCR	TNFSF11		Macrophages	CTSK
	CCR	CSF1R		Macrophages	APOE
	CCR	IL21		Macrophages	CD163
	CCR	IL1RAP		Macrophages	FDX1
	CCR	IL12RB2		Macrophages	SCG5
	CCR	CCL1		Macrophages	CYBB
	CCR	IL17RA		Macrophages	ME1
	CCR	CCR1		Macrophages	GPC4
	CCR	IL1RN		Macrophages	GPC4
	CCR	TNFRSF11B		Macrophages	KAL1
	CCR	TNFRSF14		Macrophages	SULT1C2
	CCR	IL13		Macrophages	MARCO
	CCR	IL2RB		Macrophages	CCL7
	CCR	BMP8B		Macrophages	CHIT1
	CCR	CCL2		Macrophages	MSR1
	CCR	IL24		Macrophages	CHI3L1
	CCR	IL18RAP		Macrophages	CD84
	CCR	TGFBI		Macrophages	SULT1C2
	CCR	TNFSF10		Macrophages	PTGDS
	CCR	TNFRSF11A		Macrophages	MSR1
	CCR	CXCL5		Macrophages	PTGDS
	CCR	IL5RA		Macrophages	SGMS1
	CCR	TNFSF9		Macrophages	BCAT1
	CCR	IL1RL2		Macrophages	BCAT1
	CCR	TNFRSF13C		Macrophages	FN1
	CCR	IL36G		Macrophages	MSR1
	CCR	IL15RA		Macrophages	CXCL5
	CCR	TNFRSF21		Macrophages	CD163
	CCR	CXCL8		Macrophages	GM2A
	CCR	IL22RA2		Macrophages	ATG7
	CCR	TNFAIP8L2		Macrophages	PCOLCE2
	CCR	IL18R1		Macrophages	MS4A4A
	CCR	IFNLR1		Macrophages	CLEC5A
	CCR	CXCR6		Macrophages	DNASE2B
	CCR	CCL3L3		Macrophages	COLEC12
	CCR	TNFRSF1A		Macrophages	COL8A2
	CCR	IL17RE		Mast cells	ABCC4
	CCR	IFNGR2		Mast cells	MPO
	CCR	IL17RC		Mast cells	SCG2
	CCR	TNFAIP8L3		Mast cells	MAOB
	CCR	ILVBL		Mast cells	VWA5A
	CCR	TGFBRAP1		Mast cells	KIT
	CCR	CCL4L1		Mast cells	PTGS1
	CCR	CSF2RA		Mast cells	CALB2
	CCR	CCRN4L		Mast cells	CPA3
	CCR	CCL26		Mast cells	CTSG
	CCR	TNFAIP1		Mast cells	TPSAB1
	CCR	CCRL2		Mast cells	SLC18A2
	CCR	IFNA10		Mast cells	ADCYAP1
	CCR	TNFRSF17		Mast cells	TAL1
	CCR	IFNA13		Mast cells	SIGLEC6
	CCR	IL20		Mast cells	SIGLEC6
	CCR	IL18BP		Mast cells	NR0B1
	CCR	CCL3L1		Mast cells	CEACAM8
	CCR	TNFSF12-TNFSF13		Mast cells	HPGDS
	CCR	IL5		Mast cells	ELANE
	CCR	IL23R		Mast cells	HDC
	CCR	IL26		Mast cells	TPSB2
	CCR	TNF		Mast cells	MS4A2
	CCR	TGFA		Mast cells	MS4A2
	CCR	CSF2		Mast cells	TPSAB1
	CCR	IL1F10		Mast cells	GATA2
	CCR	CXCL17		Mast cells	TPSAB1
	CCR	TNFSF13		Mast cells	VWA5A
	CCR	IFNA4		Mast cells	SIGLEC6
	CCR	IL37		Mast cells	HPGD
	CCR	IL12A		Mast cells	PRG2
	CCR	IL7R		Mast cells	PPM1H
	CCR	IFNA1		Mast cells	CMA1
	CCR	IL1A		Mast cells	LINC01140
	CCR	IL4		Mast cells	TPSAB1
	CCR	IL2		Mast cells	MLPH
	CCR	CCL22		Mast cells	SLC24A3
	CCR	CSF3R		Mast cells	SLC24A3
	CCR	IL10		Neutrophils	CD93
	CCR	IFNK		Neutrophils	CD93
	CCR	TGFB2		Neutrophils	MME
	CCR	IL1R2		Neutrophils	MME
	CCR	IL1B		Neutrophils	CSF3R
	CCR	IL17F		Neutrophils	FCGR3B
	CCR	IL27RA		Neutrophils	TECPR2
	CCR	IL15		Neutrophils	FPR1
	CCR	TNFSF8		Neutrophils	BST1
	CCR	IL36B		Neutrophils	S100A12
	CCR	XCL1		Neutrophils	SLC22A4
	CCR	CXCL16		Neutrophils	TNFRSF10C
	CCR	TNFRSF19		Neutrophils	CYP4F3
	CCR	IL3		Neutrophils	MGAM
	CCR	CCL3		Neutrophils	CXCR2
	CCR	IFNA2		Neutrophils	CXCR1
	CCR	BMPR1B		Neutrophils	FCAR
	CCR	IFNA21		Neutrophils	CEACAM3
	CCR	TNFSF18		Neutrophils	LILRB2
	CCR	CCL8		Neutrophils	FPR2
	CCR	IL17RB		Neutrophils	FPR2
	CCR	TNFRSF25		Neutrophils	CEACAM3
	CCR	IL22		Neutrophils	TNFRSF10C
	CCR	IL10RB		Neutrophils	FCAR
	CCR	IFNAR2		Neutrophils	KCNJ15
	CCR	CCL18		Neutrophils	FCAR
	CCR	IFNA16		Neutrophils	G0S2
	CCR	CSF2RB		Neutrophils	ALPL
	CCR	IL36A		Neutrophils	SLC25A37
	CCR	TNFAIP3		Neutrophils	CPPED1
	CCR	IL13RA2		Neutrophils	DYSF
	CCR	IL13RA1		Neutrophils	HPSE
	CCR	CCR9		Neutrophils	SIGLEC5
	CCR	TNFRSF10A		Neutrophils	VNN3
	CCR	IFNA7		Neutrophils	CRISPLD2
	CCR	IFNW1		NK CD56bright cells	DUSP4
	CCR	XCL2		NK CD56bright cells	DUSP4
	CCR	TNFSF14		NK CD56bright cells	PLA2G6
	CCR	CCR2		NK CD56bright cells	RRAD
	CCR	BMP15		NK CD56bright cells	FOXJ1
	CCR	BMP10		NK CD56bright cells	XCL1
	CCR	CCL15-CCL14		NK CD56bright cells	MPPED1
	CCR	TGFBR1		NK CD56bright cells	PLA2G6
	CCR	IFNA5		NK CD56bright cells	MUC3B
	CCR	BMP7		NK CD56bright cells	LPCAT4
	CCR	IFNA14		NK CD56bright cells	PLA2G6
	CCR	IL20RB		NK CD56bright cells	TRAPPC9
	CCR	IL10RA		NK CD56bright cells	MADD
	CCR	IFNA17		NK CD56dim cells	GTF3C1
	CCR	CCR6		NK CD56dim cells	KIR2DL3
	CCR	TGFB3		NK CD56dim cells	KIR2DS5
	CCR	CCL15		NK CD56dim cells	GZMB
	CCR	CCL4		NK CD56dim cells	KIR3DS1
	CCR	CCL27		NK CD56dim cells	KIR2DS2
	CCR	TNFRSF13B		NK CD56dim cells	KIR3DL1
	Check-point	IDO1		NK CD56dim cells	TTC38
	Check-point	LAG3		NK CD56dim cells	KIR2DS4
	Check-point	CTLA4		NK CD56dim cells	KIR3DL3
	Check-point	TNFRSF9		NK CD56dim cells	PMEPA1
	Check-point	ICOS		NK CD56dim cells	S1PR5
	Check-point	CD80		NK CD56dim cells	IL21R
	Check-point	PDCD1LG2		NK cells	IGFBP5
	Check-point	TIGIT		NK cells	MAPRE3
	Check-point	CD70		NK cells	ZNF747
	Check-point	TNFSF9		NK cells	XCL1
	Check-point	ICOSLG		NK cells	ZNF205
	Check-point	KIR3DL1		NK cells	TCTN2
	Check-point	CD86		NK cells	TRPV6
	Check-point	PDCD1		NK cells	FGF18
	Check-point	LAIR1		NK cells	BCL2
	Check-point	TNFRSF8		NK cells	TBXA2R
	Check-point	TNFSF15		NK cells	NCR1
	Check-point	TNFRSF14		NK cells	CDC5L
	Check-point	IDO2		NK cells	MRC2
	Check-point	CD276		NK cells	FZR1
	Check-point	CD40		NK cells	ALDH1B1
	Check-point	TNFRSF4		NK cells	ADARB1
	Check-point	TNFSF14		NK cells	PSMD4
	Check-point	HHLA2		NK cells	FUT5
	Check-point	CD244		NK cells	FZR1
	Check-point	CD274		NK cells	APBB2
	Check-point	HAVCR2		NK cells	PDLIM4
	Check-point	CD27		NK cells	ZNF528
	Check-point	BTLA		NK cells	MCM3AP
	Check-point	LGALS9		NK cells	LDB3
	Check-point	TMIGD2		NK cells	GNAS
	Check-point	CD28		NK cells	NCR1
	Check-point	CD48		NK cells	NCR1
	Check-point	TNFRSF25		NK cells	TINAGL1
	Check-point	CD40LG		NK cells	PRX
	Check-point	ADORA2A		NK cells	SLC30A5
	Check-point	VTCN1		NK cells	KANK2
	Check-point	CD160		Normal mucosa	SPARCL1
	Check-point	CD44		Normal mucosa	IGFBP7
	Check-point	TNFSF18		Normal mucosa	MYH11
	Check-point	TNFRSF18		Normal mucosa	CALD1
	Check-point	BTNL2		Normal mucosa	COL3A1
	Check-point	C10orf54		Normal mucosa	CEACAM5
	Check-point	CD200R1		Normal mucosa	DCN
	Check-point	TNFSF4		Normal mucosa	LAMA4
	Check-point	CD200		Normal mucosa	ACTG2
	Check-point	NRP1		Normal mucosa	MGP
	Cytolytic_activity	PRF1		Normal mucosa	FXYD3
	Cytolytic_activity	GZMA		Normal mucosa	MYLK
	HLA	HLA-E		Normal mucosa	FBLN1
	HLA	HLA-DPB2		Normal mucosa	TSPAN8
	HLA	HLA-C		Normal mucosa	HEPH
	HLA	HLA-J		Normal mucosa	LGALS4
	HLA	HLA-DQB1		Normal mucosa	TAGLN
	HLA	HLA-DQB2		Normal mucosa	WASL
	HLA	HLA-DQA2		Normal mucosa	TPM1
	HLA	HLA-DQA1		Normal mucosa	MYH11
	HLA	HLA-A		Normal mucosa	RGS5
	HLA	HLA-DMA		Normal mucosa	AGR2
	HLA	HLA-DOB		Normal mucosa	NFIB
	HLA	HLA-DRB1		Normal mucosa	PPAP2B
	HLA	HLA-H		Normal mucosa	ADH1B
	HLA	HLA-B		Normal mucosa	CDH17
	HLA	HLA-DRB5		Normal mucosa	TPM1
	HLA	HLA-DOA		Normal mucosa	COL3A1
	HLA	HLA-DPB1		Normal mucosa	DCN
	HLA	HLA-DRA		Normal mucosa	IGFBP5
	HLA	HLA-DRB6		Normal mucosa	C1R
	HLA	HLA-L		Normal mucosa	CALD1
	HLA	HLA-F		Normal mucosa	CAV1
	HLA	HLA-G		Normal mucosa	PPAP2B
	HLA	HLA-DMB		Normal mucosa	GNG12
	HLA	HLA-DPA1		Normal mucosa	GNA11
	Inflammation-promoting	CCL5		Normal mucosa	KRT20
	Inflammation-promoting	CD19		Normal mucosa	COL3A1
	Inflammation-promoting	CD8B		Normal mucosa	GNA11
	Inflammation-promoting	CXCL10		pDC	IL3RA
	Inflammation-promoting	CXCL13		SW480 cancer cells	FKBP4
	Inflammation-promoting	CXCL9		SW480 cancer cells	KRT5
	Inflammation-promoting	GNLY		SW480 cancer cells	TRIM29
	Inflammation-promoting	GZMB		SW480 cancer cells	BAMBI
	Inflammation-promoting	IFNG		SW480 cancer cells	MFAP2
	Inflammation-promoting	IL12A		SW480 cancer cells	RBP1
	Inflammation-promoting	IL12B		SW480 cancer cells	VSNL1
	Inflammation-promoting	IRF1		SW480 cancer cells	VSNL1
	Inflammation-promoting	PRF1		SW480 cancer cells	S100A2
	Inflammation-promoting	STAT1		SW480 cancer cells	EEF1A2
	Inflammation-promoting	TBX21		SW480 cancer cells	KLK6
	MHC_class_I	B2M		SW480 cancer cells	ITGB4
	MHC_class_I	HLA-A		SW480 cancer cells	INHBB
	MHC_class_I	TAP1		SW480 cancer cells	F12
	T_cell_co-inhibition	BTLA		SW480 cancer cells	S100A3
	T_cell_co-inhibition	C10orf54		SW480 cancer cells	CDK16
	T_cell_co-inhibition	CD160		SW480 cancer cells	NTSR1
	T_cell_co-inhibition	CD244		SW480 cancer cells	DEFA5
	T_cell_co-inhibition	CD274		SW480 cancer cells	KRT13
	T_cell_co-inhibition	CTLA4		SW480 cancer cells	CCND1
	T_cell_co-inhibition	HAVCR2		SW480 cancer cells	SLC1A5
	T_cell_co-inhibition	LAG3		SW480 cancer cells	BMP7
	T_cell_co-inhibition	LAIR1		SW480 cancer cells	JAG2
	T_cell_co-inhibition	TIGIT		SW480 cancer cells	RHOD
	T_cell_co-stimulation	CD2		SW480 cancer cells	SLC6A8
	T_cell_co-stimulation	CD226		SW480 cancer cells	BMP4
	T_cell_co-stimulation	CD27		SW480 cancer cells	GLB1L2
	T_cell_co-stimulation	CD28		SW480 cancer cells	SLC6A8
	T_cell_co-stimulation	CD40LG		SW480 cancer cells	DHRS2
	T_cell_co-stimulation	ICOS		SW480 cancer cells	FGF3
	T_cell_co-stimulation	SLAMF1		SW480 cancer cells	NES
	T_cell_co-stimulation	TNFRSF18		SW480 cancer cells	ASPSCR1
	T_cell_co-stimulation	TNFRSF25		SW480 cancer cells	RPP25
	T_cell_co-stimulation	TNFRSF4		SW480 cancer cells	LRFN4
	T_cell_co-stimulation	TNFRSF8		SW480 cancer cells	SLC27A5
	T_cell_co-stimulation	TNFRSF9		SW480 cancer cells	STRA6
	T_cell_co-stimulation	TNFSF14		SW480 cancer cells	JAG2
	Type_I_IFN_Reponse	DDX4		SW480 cancer cells	TEAD4
	Type_I_IFN_Reponse	IFIT1		T cells	ITM2A
	Type_I_IFN_Reponse	IFIT2		T cells	LCK
	Type_I_IFN_Reponse	IFIT3		T cells	LCK
	Type_I_IFN_Reponse	IRF7		T cells	CD3E
	Type_I_IFN_Reponse	ISG20		T cells	SKAP1
	Type_I_IFN_Reponse	MX1		T cells	CD2
	Type_I_IFN_Reponse	MX2		T cells	CD28
	Type_I_IFN_Reponse	RSAD2		T cells	CD96
	Type_I_IFN_Reponse	TNFSF10		T cells	CD3G
	Type_II_IFN_Reponse	GPR146		T cells	TRAC
	Type_II_IFN_Reponse	SELP		T cells	TRAC
	Type_II_IFN_Reponse	AHR		T cells	PRKCQ
				T cells	PRKCQ
				T cells	SH2D1A
				T cells	TRBC1
				T cells	NCALD
				T cells	TRBC1
				T cells	CD3D
				T cells	YME1L1
				T cells	CD6
				T cells	TRDV3
				T cells	TRAT1
				T cells	BCL11B
				T helper cells	UBE2L3
				T helper cells	ANP32B
				T helper cells	NAP1L4
				T helper cells	RPA1
				T helper cells	SEC24C
				T helper cells	ITM2A
				T helper cells	SLC25A12
				T helper cells	ASF1A
				T helper cells	ATF2
				T helper cells	BATF
				T helper cells	GOLGA8A
				T helper cells	ICOS
				T helper cells	CD28
				T helper cells	FRYL
				T helper cells	PPP2R5C
				T helper cells	SRSF10
				T helper cells	LRBA
				T helper cells	FAM111A
				T helper cells	NUP107
				T helper cells	PHF10
				T helper cells	BORA
				T helper cells	DDX50
				Tcm	SLC7A6
				Tcm	AQP3
				Tcm	CLUAP1
				Tcm	FYB
				Tcm	USP9Y
				Tcm	TXK
				Tcm	KLF12
				Tcm	CASP8
				Tcm	CEP68
				Tcm	ATM
				Tcm	PCM1
				Tcm	CDC14A
				Tcm	NFATC3
				Tcm	TIMM8A
				Tcm	ATM
				Tcm	HNRNPH1
				Tcm	CREBZF
				Tcm	TXLNGY
				Tcm	CYLD
				Tcm	MAP3K1
				Tcm	DOCK9
				Tcm	N4BP2L2-IT2
				Tcm	PCNX
				Tcm	REPS1
				Tcm	TRAF3IP3
				Tcm	PHC3
				Tcm	NMT2
				Tcm	KMT2A
				Tcm	SPDYE2
				Tcm	STX16
				Tcm	NEFL
				Tem	TBCD
				Tem	TBC1D5
				Tem	NFATC4
				Tem	PRKY
				Tem	CCR2
				Tem	LTK
				Tem	CCR2
				Tem	MEFV
				Tem	DDX17
				Tem	SND1-IT1
				Tem	FLI1
				Tem	FLI1
				Tem	AKT3
				Tem	EZR
				Tem	TCRA /// TCRA /// TRAV10 /// TRAV10 /// YME1L1
				Tem	GDPD5
				TFH	STK39
				TFH	PTPN13
				TFH	CHGB
				TFH	TOX
				TFH	CDK5R1
				TFH	CXCL13
				TFH	PVALB
				TFH	CXCR5
				TFH	MAF
				TFH	PDCD1
				TFH	ICA1
				TFH	LDLRAD4
				TFH	MYO7A
				TFH	MAF
				TFH	LDLRAD4
				TFH	TSHR
				TFH	ST8SIA1
				TFH	MYO6
				TFH	ICA1
				TFH	SMAD1
				TFH	CHI3L2
				TFH	PASK
				TFH	HIST1H4J
				TFH	CXCR5
				TFH	PASK
				TFH	MKL2
				TFH	POMT1
				TFH	MAGEH1
				TFH	HEY1
				TFH	SH3TC1
				TFH	B3GAT1
				TFH	KCNK5
				TFH	THADA
				TFH	SIRPG
				TFH	SLC7A10
				TFH	KIAA1324
				TFH	MYO7A
				TFH	HEY1
				TFH	THADA
				TFH	ZNF764
				Tgd	FEZ1
				Tgd	C1orf61
				Tgd	CD160
				Tgd	TCRDV2 /// TRDC /// TRDC /// YME1L1
				Th1 cells	APOD
				Th1 cells	BST2
				Th1 cells	DPP4
				Th1 cells	CCL4
				Th1 cells	SGCB
				Th1 cells	LRP8
				Th1 cells	BTG3
				Th1 cells	SYNGR3
				Th1 cells	CD38
				Th1 cells	CD70
				Th1 cells	DGKI
				Th1 cells	LTA
				Th1 cells	IL12RB2
				Th1 cells	DUSP5
				Th1 cells	LRRN3
				Th1 cells	CSF2
				Th1 cells	IFNG
				Th1 cells	CMAHP
				Th1 cells	DPP4
				Th1 cells	ATP9A
				Th1 cells	APBB2
				Th1 cells	DOK5
				Th1 cells	EGFL6
				Th1 cells	ZBTB32
				Th1 cells	IL22
				Th1 cells	CTLA4
				Th1 cells	HBEGF
				Th1 cells	APBB2
				Th17 cells	IL17RA
				Th17 cells	RORC
				Th17 cells	IL17A
				Th17 cells	IL17A
				Th2 cells	DHFR
				Th2 cells	SNRPD1
				Th2 cells	GSTA4
				Th2 cells	SMAD2
				Th2 cells	SMAD2
				Th2 cells	MB
				Th2 cells	CDC7
				Th2 cells	WDHD1
				Th2 cells	CDC25C
				Th2 cells	PMCH
				Th2 cells	CXCR6
				Th2 cells	LAIR2
				Th2 cells	PTGIS
				Th2 cells	ANK1
				Th2 cells	CENPF
				Th2 cells	GATA3
				Th2 cells	EVI5
				Th2 cells	BIRC5
				Th2 cells	PHEX
				Th2 cells	CXCR6
				Th2 cells	SLC39A14
				Th2 cells	MICAL2
				Th2 cells	ADCY1
				Th2 cells	LIMA1
				Th2 cells	NEIL3
				Th2 cells	HELLS
				Th2 cells	AHI1
				Th2 cells	AHI1
				Th2 cells	IL26
				Th2 cells	AHI1
				Th2 cells	DHFR
				TReg	FOXP3
				TReg	FOXP3

## Sheet: Table-S2
Table-S2: The Candidate prognostic gene
Output of the Cox regression
gene	HR	z	pvalue	lower	upper	Coef
IFITM5	3.21562	2.74327	0.00608298	1.39587	7.40774	1.16802
ZNF91	2.25058	2.5901	0.00959492	1.21817	4.15797	0.811189
KCNJ13	2.94179	2.50878	0.012115	1.26623	6.83458	1.07902
MICALL1	0.474792	-2.49204	0.0127013	0.264287	0.852964	-0.744879
PNPLA3	0.379958	-2.44796	0.0143669	0.175086	0.824559	-0.967694
S100A3	0.498417	-2.4356	0.0148669	0.284604	0.872859	-0.696319
IGFBP1	1.63838	2.4305	0.015078	1.1003	2.43961	0.493709
SLC6A7	2.72185	2.41579	0.0157011	1.20796	6.13305	1.00131
PITPNM3	0.494272	-2.41457	0.0157539	0.278966	0.875752	-0.70467
KRTAP5.1	1.96778	2.37724	0.0174429	1.12616	3.43835	0.676904
FN3K	1.81267	2.30933	0.0209251	1.09416	3.00301	0.594799
RND1	1.64778	2.29037	0.0220001	1.07471	2.52645	0.499431
PCK1	1.41968	2.26994	0.0232113	1.04902	1.92132	0.350433
PHYHD1	0.522121	-2.25181	0.0243342	0.296566	0.919225	-0.649856
HES5	2.29799	2.2443	0.0248131	1.11117	4.75245	0.832036
CHST5	1.53165	2.24327	0.0248792	1.05532	2.22297	0.426343
NEUROG3	1.4351	2.20753	0.0272772	1.04134	1.97774	0.361231
HIST1H2BM	1.97048	2.19961	0.0278347	1.0767	3.60621	0.678278
TSPO2	2.45504	2.18252	0.0290715	1.09591	5.49977	0.898145
MMP28	0.606572	-2.17723	0.0294633	0.386751	0.951335	-0.499931
C2CD4A	1.4635	2.17148	0.0298946	1.03779	2.06384	0.380833
CACNG8	3.66217	2.16656	0.0302685	1.13176	11.8501	1.29806
MAPKBP1	0.448911	-2.15495	0.0311661	0.216668	0.930095	-0.80093
MT1X	0.590762	-2.15371	0.0312626	0.365923	0.953753	-0.526342
TMEM74B	1.6178	2.14871	0.0316576	1.04316	2.509	0.48107
ATP2C2	1.61813	2.1448	0.0319686	1.04235	2.51196	0.48127
FAM221A	1.79528	2.11149	0.0347302	1.04289	3.0905	0.585162
APOBEC2	1.83322	2.10704	0.0351145	1.04321	3.22147	0.606071
C1orf194	2.48614	2.06673	0.0387599	1.04817	5.89683	0.910731
CASP5	1.65104	2.03533	0.0418174	1.01874	2.67578	0.501404
BTN1A1	2.92102	2.03184	0.0421697	1.03865	8.21488	1.07193
C9	0.228425	-2.0235	0.0430211	0.0546543	0.954693	-1.47655
SATB2	1.87567	2.01547	0.0438553	1.01747	3.45772	0.628966
DNAJC15	1.69741	2.01324	0.0440894	1.0141	2.84113	0.529102
ZC3H12B	2.36843	2.0086	0.044579	1.0211	5.49353	0.862225
EGR4	1.62499	2.00461	0.0450052	1.01087	2.61219	0.485501
LKAAEAR1	2.74094	1.99308	0.0462531	1.01689	7.38795	1.0083
SH3BP1	0.464835	-1.98539	0.0471007	0.218202	0.990236	-0.766073
FAM155A	0.298044	-1.97572	0.0481867	0.089692	0.990394	-1.21051
TNS4	0.765469	-1.97505	0.048262	0.587141	0.99796	-0.267266
BMP8B	1.84595	1.95467	0.0506222	0.998341	3.41318	0.612992
SYTL1	0.565037	-1.91974	0.0548908	0.31547	1.01203	-0.570865
TREH	0.213082	-1.89827	0.0576608	0.0431788	1.05153	-1.54608
TREML2	1.77166	1.89729	0.0577901	0.981284	3.19864	0.571916
MYRFL	1.96765	1.88502	0.0594276	0.973448	3.97726	0.676841
MAGIX	2.01946	1.88113	0.0599549	0.970974	4.20012	0.702829
SULT1C3	1.84378	1.87882	0.0602697	0.973921	3.49056	0.611819
TRPC7	8.41303	1.86815	0.061741	0.900621	78.5892	2.12978
COL17A1	0.785035	-1.83555	0.0664244	0.606253	1.01654	-0.242026
GPR153	0.604365	-1.83426	0.0666147	0.352867	1.03511	-0.503577
TBX6	0.499412	-1.82593	0.0678606	0.237019	1.05229	-0.694324
ZNF808	1.76988	1.82412	0.0681338	0.958375	3.26854	0.570913
HES6	1.52664	1.8079	0.0706226	0.96504	2.41507	0.423072
GPRIN1	1.73045	1.79462	0.0727143	0.950731	3.14963	0.54838
HRASLS5	0.608732	-1.7843	0.0743744	0.352881	1.05008	-0.496378
RARG	0.597264	-1.77734	0.0755126	0.338325	1.05439	-0.515396
PRR26	1.58978	1.76474	0.0776071	0.950008	2.66039	0.463595
SPTBN2	0.618484	-1.76363	0.0777937	0.362599	1.05494	-0.480484
SPINK6	1.30109	1.75548	0.0791775	0.969807	1.74553	0.2632
NOX1	1.31164	1.75457	0.0793322	0.968743	1.77591	0.271277
KLHL35	1.69626	1.74216	0.0814797	0.936073	3.07379	0.528425
HGD	1.28823	1.73367	0.0829766	0.967481	1.71532	0.25327
IFFO2	0.635675	-1.73161	0.0833429	0.380647	1.06157	-0.453067
GPR160	1.36899	1.72775	0.0840337	0.958666	1.95493	0.314072
A4GNT	0.69579	-1.72421	0.0846696	0.4607	1.05084	-0.362707
DSCAM	0.254795	-1.7238	0.0847444	0.0538305	1.20602	-1.3673
SEPP1	1.47308	1.72221	0.0850311	0.94793	2.28916	0.387355
C3orf52	1.72651	1.71995	0.085441	0.926626	3.21686	0.546101
ASPG	0.571501	-1.71599	0.0861639	0.301639	1.0828	-0.559489
SLC46A3	1.49643	1.71484	0.086374	0.944012	2.37212	0.403083
STK31	1.47323	1.70333	0.088506	0.943295	2.30087	0.387455
HSD3B2	1.83603	1.70285	0.0885967	0.912339	3.69489	0.607604
ANKRD34B	0.351227	-1.70256	0.0886496	0.105311	1.17138	-1.04632
EPO	0.601655	-1.69769	0.0895665	0.334663	1.08165	-0.50807
C3orf14	1.65023	1.69605	0.0898756	0.925016	2.94403	0.500917
C19orf45	2.33352	1.67573	0.0937918	0.866119	6.28703	0.847378
ADRA2A	0.76665	-1.67306	0.0943157	0.561571	1.04662	-0.265725
TM4SF5	1.18623	1.66865	0.0951876	0.970624	1.44974	0.170783
PLCH2	0.684392	-1.66067	0.0967794	0.437449	1.07073	-0.379225
MADCAM1	0.392061	-1.65834	0.0972487	0.129642	1.18566	-0.936337
SCML1	1.55594	1.6507	0.0987992	0.920513	2.63001	0.442082
ASB4	1.37019	1.64627	0.0997087	0.941751	1.99355	0.314951
CMTM8	1.52381	1.64599	0.0997656	0.922796	2.51627	0.421215
TLE4	0.575779	-1.64593	0.099779	0.298379	1.11107	-0.552032
CDX2	1.2753	1.64572	0.0998218	0.954627	1.70368	0.243178
AHNAK2	0.746485	-1.645	0.0999692	0.526902	1.05758	-0.29238
EPB41L4B	1.60518	1.64276	0.100432	0.912673	2.82315	0.473237
RANBP17	1.83857	1.63961	0.101085	0.887822	3.80743	0.608985
C5orf52	1.52457	1.63198	0.102683	0.91874	2.52991	0.421715
CXCL5	1.20529	1.62739	0.103654	0.962561	1.50922	0.186718
SDC1	0.567124	-1.62392	0.104392	0.286012	1.12453	-0.567177
C1QL3	1.9374	1.6085	0.107725	0.865449	4.33709	0.661348
DGKA	0.574268	-1.60189	0.109181	0.291329	1.132	-0.554659
KLK4	2.08597	1.60134	0.109301	0.848185	5.13011	0.735236
CELA3B	1.90437	1.60019	0.109557	0.865171	4.19178	0.644149
ACHE	1.26012	1.59423	0.110885	0.948341	1.6744	0.231206
TRIM29	0.816242	-1.58927	0.111999	0.635432	1.0485	-0.203045
FKBP10	0.798066	-1.58699	0.112515	0.604024	1.05444	-0.225564
RNASET2	1.6369	1.58129	0.113811	0.888685	3.01507	0.492806
TMEM229A	0.496094	-1.57506	0.115243	0.207363	1.18685	-0.70099
TRDN	0.350985	-1.57441	0.115392	0.0953286	1.29227	-1.04701
PSAPL1	0.674614	-1.57412	0.11546	0.413246	1.10129	-0.393615
NMUR2	0.709131	-1.56695	0.117127	0.461331	1.09004	-0.343715
RIMKLA	1.63414	1.55913	0.118965	0.881387	3.02978	0.491116
CPNE7	1.44047	1.54509	0.122325	0.906649	2.2886	0.364969
FAM83G	0.561651	-1.54173	0.123139	0.269755	1.1694	-0.576875
CLIC5	1.3812	1.53886	0.123837	0.915418	2.084	0.322956
BCAT1	0.731483	-1.53856	0.123911	0.491151	1.08942	-0.312682
SAP25	0.404066	-1.53825	0.123987	0.127354	1.28201	-0.906176
MNX1	1.49745	1.53523	0.124726	0.894311	2.50734	0.40376
HCAR3	1.50977	1.53502	0.124779	0.89222	2.55474	0.411954
NHLH2	0.522514	-1.53106	0.125754	0.227628	1.19942	-0.649103
SLC28A2	1.27791	1.5288	0.126315	0.933177	1.74998	0.245223
ANKRD33	3.52856	1.52817	0.126471	0.700279	17.7797	1.26089
AKAP4	7.01128	1.52692	0.126781	0.575609	85.4017	1.94752
CEACAM19	1.51266	1.51786	0.12905	0.886435	2.58129	0.41387
SLC30A3	1.94054	1.51667	0.129349	0.823847	4.57085	0.662964
DKK4	0.65004	-1.50949	0.131174	0.371583	1.13717	-0.430721
RP11.400G3.5	4.28377	1.49308	0.135417	0.634492	28.9218	1.45483
FABP2	1.32914	1.4912	0.135909	0.914439	1.93192	0.284534
FAR2	1.45422	1.48948	0.13636	0.888445	2.38029	0.37447
KCNK7	0.600288	-1.48838	0.136652	0.306544	1.17551	-0.510346
ADM	1.40896	1.4882	0.136697	0.897014	2.21309	0.342853
C6orf58	0.714406	-1.48782	0.136799	0.458712	1.11263	-0.336304
ZSCAN16	1.59161	1.48638	0.137178	0.862367	2.93751	0.464744
KLHDC7B	0.777601	-1.485	0.137543	0.557922	1.08378	-0.251542
GPR114	1.5208	1.48111	0.138577	0.873243	2.64855	0.419235
TBC1D30	1.60175	1.47971	0.138951	0.858215	2.98948	0.471099
HTR2C	0.574379	-1.47932	0.139055	0.275524	1.1974	-0.554465
CA1	1.48819	1.47649	0.139812	0.877937	2.52262	0.39756
ACY3	1.31645	1.47558	0.140058	0.913699	1.89672	0.274937
PRELID2	1.9512	1.47256	0.14087	0.801516	4.74996	0.668444
RAB7B	0.703274	-1.47147	0.141164	0.440046	1.12396	-0.352008
ENPP4	1.30658	1.46803	0.142097	0.914287	1.86719	0.267413
HENMT1	1.50842	1.46664	0.142475	0.870866	2.61272	0.411061
CACNB1	0.562186	-1.46299	0.143471	0.259893	1.21609	-0.575922
SERPINB10	0.377799	-1.45188	0.146534	0.101528	1.40584	-0.973392
TINAG	1.40448	1.44821	0.147559	0.886895	2.22411	0.339665
BCO1	1.5548	1.44419	0.148686	0.854173	2.83009	0.441344
FSCN1	0.786449	-1.43574	0.151077	0.566562	1.09168	-0.240227
HCN2	0.591528	-1.43172	0.152223	0.288283	1.21375	-0.525046
DCDC2	1.2753	1.42837	0.153186	0.913471	1.78044	0.243178
DMRTA1	0.612003	-1.42549	0.154015	0.311568	1.20214	-0.491018
P3H2	0.756772	-1.4229	0.154765	0.515521	1.11092	-0.278693
KRT84	1.82302	1.42271	0.154821	0.797108	4.16933	0.600495
CDA	0.784151	-1.41923	0.155831	0.560487	1.09707	-0.243154
CRIP3	1.76136	1.41642	0.156653	0.804741	3.85515	0.566087
FAM46A	1.43236	1.4155	0.156921	0.870915	2.35575	0.359324
FAIM2	0.617139	-1.41075	0.158318	0.315618	1.20672	-0.482661
DUSP7	0.64169	-1.40857	0.158964	0.34612	1.18966	-0.44365
PAPL	1.41873	1.40586	0.159765	0.871226	2.3103	0.349761
PDIA2	0.738244	-1.40085	0.161259	0.482831	1.12877	-0.303481
ENKUR	1.69222	1.39438	0.163203	0.807855	3.54471	0.526042
CHRM1	0.461865	-1.39074	0.164304	0.155495	1.37187	-0.772483
CYP2C9	1.43738	1.38874	0.164912	0.861365	2.39857	0.362819
MYBPC3	0.283804	-1.38153	0.167116	0.0475357	1.6944	-1.25947
CHST4	1.33687	1.3682	0.17125	0.881991	2.02636	0.290333
ATP9A	1.45166	1.36726	0.171543	0.850809	2.47684	0.372709
PHACTR3	0.655211	-1.36562	0.172059	0.357147	1.20203	-0.422798
IGFBP6	0.777134	-1.35532	0.175316	0.539684	1.11906	-0.252142
FOLR3	1.54359	1.35495	0.175432	0.823791	2.89234	0.434113
ACTL8	1.18355	1.35258	0.176191	0.927117	1.51091	0.16852
ABCG5	1.49995	1.34701	0.177976	0.831528	2.70569	0.405434
MSLNL	0.505047	-1.34335	0.179159	0.186419	1.36828	-0.683103
TFF3	1.15211	1.34289	0.179307	0.937006	1.4166	0.141597
SH2D5	0.692469	-1.33819	0.180834	0.404245	1.18619	-0.367492
FAM169B	1.86233	1.33526	0.181793	0.74757	4.63941	0.62183
RAB15	1.39443	1.32722	0.184435	0.853416	2.2784	0.332483
FOXG1	0.550445	-1.32167	0.186277	0.227096	1.3342	-0.597028
TNFAIP8L3	0.68365	-1.31961	0.186967	0.388614	1.20268	-0.380309
RP11.565P22.6	0.486964	-1.31067	0.189969	0.166029	1.42827	-0.719565
FAM160A1	0.635135	-1.30575	0.191638	0.321338	1.25536	-0.453918
THRA	0.720271	-1.29991	0.193633	0.439169	1.1813	-0.328128
CDH3	0.77683	-1.29856	0.194094	0.53063	1.13726	-0.252533
INSC	1.69861	1.29313	0.195967	0.760932	3.79175	0.529808
ZAN	0.517853	-1.28807	0.197722	0.190254	1.40954	-0.658063
PAQR5	0.673285	-1.28802	0.197738	0.368784	1.22921	-0.395587
CD164L2	0.619023	-1.28427	0.199049	0.29773	1.28703	-0.479613
HPDL	1.30432	1.28337	0.199364	0.869299	1.95703	0.26568
ZFPM1	1.34542	1.27394	0.202685	0.852333	2.12377	0.296707
ZNF253	1.47071	1.27378	0.20274	0.812372	2.66254	0.385742
SMPDL3B	1.24289	1.27164	0.203501	0.888965	1.73773	0.217441
TRPV3	1.46885	1.27153	0.20354	0.812072	2.65681	0.384481
C2	1.30023	1.26783	0.20486	0.866472	1.95112	0.262538
MPZL2	0.654512	-1.26153	0.207118	0.338781	1.26449	-0.423866
ABCA12	1.29314	1.2601	0.207633	0.866947	1.92884	0.25707
CELSR2	0.753609	-1.25615	0.20906	0.484684	1.17175	-0.282881
RRAD	1.23557	1.24675	0.212489	0.886026	1.72301	0.211532
SEMG2	1.91992	1.24645	0.212599	0.688396	5.35463	0.652285
MESP1	1.51085	1.24134	0.214481	0.787493	2.89864	0.412671
WIF1	0.65673	-1.23792	0.215746	0.33749	1.27795	-0.420482
ROR1	0.721768	-1.23544	0.216667	0.430281	1.21072	-0.326052
GJB3	0.757238	-1.23519	0.216758	0.487083	1.17723	-0.278077
CDX1	1.14373	1.23463	0.216969	0.924136	1.4155	0.134292
PROZ	2.16514	1.2343	0.217092	0.634982	7.38264	0.772486
TMEM91	0.599494	-1.23347	0.217402	0.265881	1.35171	-0.511669
KISS1	1.44836	1.22979	0.218775	0.802568	2.61379	0.370431
MSLN	0.857441	-1.22958	0.218854	0.671014	1.09566	-0.153803
OTX2	0.44249	-1.22809	0.219412	0.120445	1.62562	-0.815337
MC5R	0.37138	-1.21444	0.224578	0.0750856	1.83687	-0.990531
CELA3A	1.64288	1.21243	0.225346	0.736321	3.66561	0.496453
LACTB2	1.39076	1.2065	0.227625	0.813838	2.37666	0.329851
PNLDC1	0.722021	-1.20539	0.228053	0.425159	1.22616	-0.325701
PAX4	1.45063	1.20523	0.228116	0.792191	2.65634	0.371998
AKR1C4	1.31018	1.20434	0.228458	0.844081	2.03366	0.270165
TRIM40	1.39921	1.20344	0.228808	0.809641	2.41809	0.335907
SCNN1D	0.67638	-1.20035	0.230003	0.357208	1.28074	-0.391001
NCEH1	1.33561	1.1859	0.235661	0.827877	2.15474	0.28939
ASB12	2.12615	1.18171	0.237322	0.608485	7.42915	0.754314
COL20A1	0.194095	-1.18053	0.237788	0.0127629	2.95174	-1.63941
MACROD2	1.38226	1.17995	0.238022	0.807351	2.36654	0.323717
C12orf74	2.80267	1.17433	0.240263	0.501848	15.652	1.03057
B3GNT6	0.778066	-1.16854	0.242588	0.510765	1.18525	-0.250944
CALB2	0.800286	-1.16802	0.242798	0.550667	1.16306	-0.222786
LY6K	0.800237	-1.15923	0.246362	0.549017	1.16641	-0.222848
P3H4	0.791879	-1.15183	0.249392	0.532373	1.17788	-0.233346
PVRL1	0.753129	-1.14304	0.25302	0.463169	1.22462	-0.283518
SPRR4	0.834092	-1.13705	0.255519	0.610109	1.1403	-0.181412
PLEKHG7	2.01269	1.13471	0.256497	0.601268	6.73732	0.699474
CALHM3	0.681181	-1.13027	0.258363	0.350049	1.32555	-0.383927
ATF7IP2	1.35293	1.12886	0.258955	0.800483	2.28663	0.302271
SI	1.1376	1.12678	0.259835	0.909071	1.42359	0.128925
KRT31	0.796193	-1.12659	0.259915	0.535572	1.18364	-0.227913
WFDC3	1.6241	1.12646	0.259969	0.698493	3.77627	0.484953
SERPINB5	0.826206	-1.12549	0.260383	0.592519	1.15206	-0.190912
ERAP2	0.808058	-1.1236	0.261183	0.557171	1.17192	-0.213121
DAZ3	0.302419	-1.12143	0.262105	0.0373983	2.4455	-1.19594
ZSCAN4	0.589437	-1.11989	0.262763	0.233705	1.48664	-0.528588
ALDOB	1.14425	1.119	0.263139	0.903692	1.44884	0.134747
UNC5CL	1.16621	1.11806	0.26354	0.890668	1.52701	0.153763
GAS2L3	1.41677	1.11714	0.263934	0.76887	2.61063	0.348379
NME2	0.594831	-1.1151	0.264807	0.238702	1.48228	-0.519478
PPP1R3G	0.609823	-1.11226	0.266026	0.255095	1.45783	-0.494587
S100A2	0.898636	-1.11179	0.266227	0.744316	1.08495	-0.106877
GATA4	1.14689	1.11076	0.266672	0.900524	1.46065	0.137051
C16orf74	0.811232	-1.11046	0.2668	0.560772	1.17356	-0.209201
PROM2	0.794543	-1.10746	0.268095	0.528868	1.19368	-0.229988
CDKN2A	0.863258	-1.1035	0.26981	0.66484	1.12089	-0.147042
KRT6B	0.908771	-1.10229	0.270335	0.766626	1.07727	-0.0956617
HOXC13	1.2537	1.09856	0.27196	0.837536	1.87666	0.226102
SYT7	1.23197	1.09689	0.272688	0.84862	1.78849	0.208614
MAST4	0.719745	-1.09599	0.273085	0.399732	1.29595	-0.328859
TNNC1	1.25716	1.09575	0.273187	0.834854	1.8931	0.228859
MFSD6L	1.32493	1.09524	0.27341	0.800802	2.19212	0.281363
CACNG6	1.39998	1.0927	0.274528	0.765639	2.55987	0.336456
FAM3B	1.17888	1.09004	0.275698	0.876924	1.58481	0.164565
TMEM163	0.717623	-1.0832	0.278722	0.393687	1.3081	-0.331811
TAAR1	1.34277	1.08044	0.279948	0.786686	2.29192	0.294732
GRIN3B	0.642568	-1.07484	0.282448	0.286854	1.43939	-0.442282
SGCZ	0.453301	-1.07163	0.283887	0.106643	1.92682	-0.791199
GAL3ST2	1.1817	1.07096	0.284187	0.870585	1.604	0.166956
MT1G	0.866649	-1.06352	0.287544	0.665724	1.12821	-0.143122
MIA	0.85124	-1.06217	0.28816	0.632384	1.14584	-0.161061
CMTM2	1.8071	1.05458	0.291616	0.601695	5.42732	0.591721
SYT8	0.809201	-1.05453	0.291641	0.54597	1.19935	-0.211708
PPARGC1A	0.761447	-1.05359	0.292069	0.458626	1.26422	-0.272534
RNASE4	1.39678	1.05253	0.292558	0.749683	2.60242	0.334169
MTMR8	1.6301	1.05212	0.292744	0.655974	4.0508	0.488641
SPATA13	1.29641	1.05126	0.29314	0.798996	2.1035	0.259601
PARD6A	1.34809	1.05083	0.293338	0.772277	2.35322	0.298686
NEK6	0.773193	-1.04741	0.294912	0.477801	1.25121	-0.257226
MUC12	1.19021	1.04694	0.295126	0.859109	1.64893	0.174134
GABRR1	0.730088	-1.04631	0.295417	0.404993	1.31614	-0.31459
EFNA3	0.768539	-1.04458	0.296216	0.468964	1.25948	-0.263264
ZNF486	1.23903	1.04309	0.296907	0.828287	1.85346	0.21433
ACP6	1.43366	1.04219	0.297324	0.728167	2.82266	0.360228
UGT8	0.837188	-1.04172	0.297541	0.599262	1.16958	-0.177707
KRT37	0.510354	-1.04116	0.297802	0.143862	1.8105	-0.67265
CALB1	0.813195	-1.0394	0.29862	0.550618	1.20099	-0.206785
ARMC3	1.59358	1.03843	0.299068	0.661316	3.84006	0.465982
LHX1	0.620776	-1.03789	0.299323	0.252295	1.52743	-0.476785
P4HTM	1.35373	1.02522	0.305258	0.758714	2.41537	0.30286
AC068533.7	2.28871	1.02249	0.30655	0.468066	11.1912	0.827989
GUCA2B	1.5466	1.02241	0.306589	0.670406	3.56794	0.436059
ARHGDIG	0.6724	-1.02213	0.30672	0.314122	1.43932	-0.396902
HNMT	1.2629	1.01857	0.308408	0.805955	1.97892	0.233412
C6orf10	0.648921	-1.0178	0.308774	0.282183	1.49229	-0.432444
VSIG8	1.28743	1.01766	0.308839	0.791413	2.09431	0.252645
PROM1	0.882842	-1.01421	0.310481	0.693908	1.12322	-0.124609
IPPK	0.650992	-1.00876	0.313089	0.282725	1.49895	-0.429258
KLK5	0.879522	-1.0081	0.313405	0.685254	1.12887	-0.128376
SMCP	0.407659	-1.00765	0.313623	0.0711692	2.33509	-0.897323
KLK10	0.880035	-1.00308	0.315821	0.685578	1.12965	-0.127793
LCE3E	1.15421	1.00121	0.316724	0.871676	1.52833	0.14342
VSNL1	0.85794	-1.00117	0.316745	0.635605	1.15805	-0.153221
KLK3	0.315698	-0.999687	0.317462	0.0329274	3.02683	-1.15297
PIWIL1	1.23972	0.999261	0.317668	0.813347	1.88962	0.214889
C6orf15	0.835319	-0.999151	0.317721	0.58689	1.18891	-0.179941
EPHB2	0.822755	-0.998297	0.318135	0.560945	1.20676	-0.195097
ZNF774	1.54093	0.997459	0.318542	0.658868	3.60384	0.432384
PSORS1C2	0.72357	-0.996983	0.318773	0.38303	1.36687	-0.323559
OPRK1	0.540105	-0.995923	0.319288	0.160694	1.81534	-0.615991
TUBA4A	1.57588	0.995647	0.319422	0.643714	3.85791	0.454813
PRRG4	1.43383	0.992901	0.320758	0.704005	2.92023	0.360346
FKSG62	0.77499	-0.992315	0.321044	0.468424	1.28219	-0.254906
TP53AIP1	0.821184	-0.991702	0.321343	0.556345	1.2121	-0.197008
ZNF385A	0.809299	-0.991466	0.321458	0.532667	1.2296	-0.211587
KRT12	0.558621	-0.990568	0.321897	0.176504	1.76798	-0.582285
LY6G6C	0.853274	-0.98598	0.324143	0.622448	1.1697	-0.158675
ZNF763	1.83221	0.985812	0.324225	0.549712	6.10681	0.605522
MMP7	0.892146	-0.984294	0.324971	0.710792	1.11977	-0.114125
PRTFDC1	1.24844	0.984039	0.325096	0.802466	1.94227	0.221896
ABCG8	1.28748	0.983985	0.325123	0.778311	2.12974	0.252685
GRAMD1B	0.83895	-0.983163	0.325527	0.591156	1.19061	-0.175604
RGS11	0.667159	-0.980972	0.326606	0.297196	1.49767	-0.404726
CCNA1	0.857091	-0.975617	0.329254	0.628754	1.16835	-0.154212
SLC6A19	0.860339	-0.972993	0.330557	0.635433	1.16485	-0.150429
KRT35	0.379959	-0.972787	0.330659	0.0540747	2.66981	-0.967691
BPIFC	1.40491	0.971988	0.331056	0.707822	2.7885	0.339971
NOD2	0.786571	-0.969368	0.332362	0.484095	1.27804	-0.240072
REG3G	1.34595	0.966836	0.333626	0.736989	2.4581	0.297103
DNER	0.756443	-0.965306	0.334391	0.429183	1.33324	-0.279128
SERPINA9	0.508404	-0.965062	0.334514	0.12869	2.00851	-0.676478
UGT2B7	1.26097	0.961859	0.33612	0.786142	2.02258	0.23188
FAM86B1	1.45077	0.961484	0.336309	0.679492	3.0975	0.372093
CATSPER2	1.60864	0.961417	0.336343	0.610336	4.23981	0.475386
USH1G	0.823628	-0.957354	0.338389	0.553618	1.22533	-0.194036
IGF2BP3	1.22147	0.957067	0.338533	0.810879	1.83997	0.200057
FRMD5	1.28506	0.954752	0.339703	0.767924	2.15046	0.250809
BIN1	0.784614	-0.954114	0.340026	0.476711	1.29139	-0.242564
ELAVL2	0.537699	-0.950312	0.341954	0.149552	1.93324	-0.620456
CFAP44	1.48279	0.946239	0.344027	0.655723	3.35303	0.393923
PALMD	0.770108	-0.942212	0.346084	0.447259	1.326	-0.261224
PCDHAC1	0.585368	-0.942209	0.346086	0.192149	1.78328	-0.535515
FABP4	0.865228	-0.940466	0.346979	0.639896	1.16991	-0.144762
SOX15	0.886516	-0.933607	0.350507	0.688434	1.14159	-0.120456
TEX101	1.4044	0.93336	0.350634	0.688293	2.86557	0.339613
TTC6	1.57534	0.932746	0.350951	0.606225	4.0937	0.454473
CCDC42B	0.687461	-0.931506	0.351592	0.312468	1.51249	-0.37475
IRF6	0.751459	-0.930726	0.351996	0.411701	1.37161	-0.285738
LMX1B	1.25591	0.929819	0.352465	0.776896	2.03028	0.227863
MOGAT3	1.17261	0.92756	0.353636	0.837591	1.64162	0.159228
CCR9	0.370535	-0.926973	0.35394	0.0454125	3.02331	-0.992807
FGF11	0.678929	-0.923521	0.355736	0.298476	1.54433	-0.387238
NSUN7	1.29504	0.921933	0.356563	0.747443	2.24381	0.258539
LCE2A	1.61631	0.920689	0.357213	0.58159	4.49193	0.480146
C8orf4	1.16029	0.917072	0.359105	0.84445	1.59427	0.148673
PDC	1.87939	0.916001	0.359666	0.487195	7.24992	0.63095
CCDC152	1.331	0.914143	0.360642	0.721001	2.45707	0.285928
ARRB1	1.25227	0.91104	0.362274	0.771823	2.03177	0.224954
VLDLR	0.766654	-0.910889	0.362354	0.432805	1.35802	-0.265719
NPSR1	1.22134	0.910781	0.362411	0.794266	1.87807	0.199953
APCDD1	0.826646	-0.910341	0.362642	0.548667	1.24546	-0.190378
VNN1	1.1202	0.907158	0.364323	0.876576	1.43153	0.113508
TMEM45A	0.830558	-0.905353	0.365278	0.555671	1.24143	-0.185657
SERPINB11	0.801202	-0.90448	0.365741	0.495627	1.29517	-0.221642
CARD17	0.809334	-0.903505	0.366258	0.511481	1.28064	-0.211544
CCL24	0.803142	-0.903397	0.366315	0.499154	1.29226	-0.219224
C3orf67	0.715998	-0.902255	0.366921	0.346527	1.4794	-0.334078
HOXB13	1.1851	0.900374	0.367921	0.818848	1.71517	0.169827
RP11.697E2.12	1.71787	0.895066	0.370752	0.525317	5.61772	0.541086
BAIAP2	0.760778	-0.893406	0.37164	0.417599	1.38598	-0.273414
CEACAM20	1.32512	0.892289	0.372238	0.714025	2.45923	0.281505
NPC1L1	1.15174	0.891356	0.372738	0.844198	1.57132	0.141275
FAM83C	0.884794	-0.88811	0.374481	0.675349	1.15919	-0.122401
LPAR3	0.87527	-0.883626	0.376898	0.65134	1.17619	-0.133223
MGAM	1.52461	0.882517	0.377497	0.597564	3.88987	0.42174
BTBD16	1.3306	0.875443	0.381333	0.701981	2.52215	0.285632
TREX2	1.36388	0.871554	0.383452	0.678716	2.74073	0.310336
SLC37A2	0.829482	-0.868693	0.385015	0.544023	1.26473	-0.186954
PAK6	0.507834	-0.861823	0.388785	0.10876	2.37122	-0.677601
CAPN13	0.82517	-0.860105	0.389731	0.532558	1.27856	-0.192166
ST8SIA3	0.43961	-0.856393	0.391781	0.0670164	2.88372	-0.821868
GALC	1.2074	0.8541	0.39305	0.783472	1.8607	0.188465
SPRR1B	0.94146	-0.853513	0.393375	0.819674	1.08134	-0.0603238
ABHD12B	1.30185	0.853334	0.393474	0.710284	2.38612	0.263789
FAM212A	0.802594	-0.85321	0.393543	0.484291	1.3301	-0.219907
KRT6A	0.945235	-0.853204	0.393546	0.830521	1.07579	-0.0563216
SLC2A1	0.826066	-0.852552	0.393908	0.532399	1.28172	-0.19108
ALPK3	1.2324	0.847805	0.396547	0.760238	1.99782	0.208967
LIPN	1.51812	0.846807	0.397103	0.577655	3.98971	0.41747
NOS2	1.1408	0.845106	0.398052	0.840488	1.54841	0.131727
TMPRSS13	1.18616	0.8429	0.399284	0.797515	1.76421	0.170724
TP53I11	1.22325	0.841901	0.399844	0.765202	1.9555	0.201514
CYP2W1	1.12907	0.840459	0.400651	0.850699	1.49853	0.121393
AADACL2	1.37344	0.839079	0.401425	0.654495	2.88212	0.317318
MREG	0.69744	-0.836501	0.402873	0.299803	1.62248	-0.360339
KRT9	0.691009	-0.83587	0.403228	0.29047	1.64386	-0.369603
FAM102B	1.32021	0.835585	0.403389	0.688113	2.53296	0.277792
ZNF556	0.72642	-0.83162	0.405623	0.342006	1.54291	-0.319627
LYNX1	0.879873	-0.825572	0.409047	0.649336	1.19226	-0.127977
VSTM5	0.746624	-0.825142	0.409291	0.372975	1.4946	-0.292194
KCNA10	1.77589	0.824766	0.409505	0.453636	6.9522	0.574299
NR3C2	0.81345	-0.824367	0.409731	0.497897	1.32899	-0.20647
ATP10D	0.759709	-0.82419	0.409831	0.395203	1.46041	-0.27482
SLC16A9	0.841997	-0.821153	0.411559	0.558519	1.26935	-0.171979
HTR7	0.801918	-0.819742	0.412363	0.473052	1.35941	-0.220749
CCL28	1.14732	0.819496	0.412503	0.825923	1.59378	0.137427
SPRR1A	0.943805	-0.818636	0.412994	0.821761	1.08397	-0.0578359
PITX3	0.59446	-0.818571	0.413031	0.171115	2.06518	-0.520102
KHDC1L	0.79841	-0.818338	0.413164	0.465642	1.36899	-0.225133
FGFBP1	0.913521	-0.816802	0.414042	0.735292	1.13495	-0.0904494
CGREF1	1.20986	0.809619	0.418159	0.762862	1.91878	0.190505
PHGR1	1.08039	0.804648	0.421023	0.894926	1.30428	0.0773184
MUC20	1.13816	0.803053	0.421944	0.829908	1.56091	0.129415
PLS3	1.35676	0.801779	0.422681	0.643571	2.86029	0.3051
NTSR1	0.857215	-0.800653	0.423333	0.587889	1.24992	-0.154067
NXPE1	1.41236	0.799353	0.424086	0.605744	3.29307	0.345261
PNMA2	1.17494	0.798539	0.424558	0.790983	1.74527	0.161216
SULT1C2	1.11395	0.797565	0.425123	0.854463	1.45225	0.107917
RP11.392E22.9	0.520574	-0.795209	0.426492	0.104158	2.60179	-0.652823
BPIFA2	1.54321	0.794001	0.427195	0.528816	4.50345	0.433864
TFPI	1.18778	0.793859	0.427277	0.776644	1.81655	0.172083
ARHGAP18	1.23203	0.791077	0.428899	0.734682	2.06606	0.208662
TRPV6	0.738264	-0.791005	0.428941	0.348068	1.56588	-0.303454
RP11.812E19.9	0.826652	-0.79035	0.429323	0.515577	1.32541	-0.190372
FCGRT	1.19817	0.78988	0.429598	0.765041	1.87653	0.180799
BIRC7	1.19317	0.788857	0.430196	0.769362	1.85043	0.176613
NR2E1	0.662689	-0.787988	0.430703	0.238151	1.84402	-0.41145
ACBD7	1.24262	0.787752	0.430842	0.723803	2.13332	0.217222
RTP3	0.654865	-0.784268	0.432883	0.227351	1.88628	-0.423326
STS	0.809501	-0.783943	0.433074	0.477252	1.37305	-0.211338
CDK5R1	0.799845	-0.782517	0.433911	0.457156	1.39942	-0.223338
PGF	1.24972	0.78241	0.433974	0.71498	2.18439	0.222919
PKP1	0.935137	-0.77916	0.435885	0.789974	1.10697	-0.0670618
TMEM176A	1.13598	0.77497	0.438358	0.82287	1.56824	0.127499
PYGL	1.15523	0.773334	0.439325	0.801381	1.66532	0.1443
TUBB6	0.835454	-0.77267	0.439718	0.529506	1.31818	-0.17978
KRT5	0.949847	-0.772405	0.439875	0.833584	1.08232	-0.0514548
HOXA10	1.22231	0.770839	0.440802	0.733689	2.03634	0.200741
GCNT1	1.14457	0.770275	0.441137	0.811762	1.61381	0.135026
AC009060.2	0.755779	-0.767407	0.44284	0.369669	1.54517	-0.280007
CEACAM7	1.09896	0.763766	0.445006	0.862606	1.40009	0.0943679
TM4SF19	1.15716	0.762557	0.445728	0.795162	1.68396	0.14597
SLC2A13	1.31952	0.758449	0.448182	0.644529	2.70139	0.277265
ANXA13	1.12318	0.758427	0.448195	0.831905	1.51645	0.116167
FKSG48	0.829426	-0.758293	0.448276	0.511496	1.34497	-0.187021
PPP1R13L	0.760059	-0.757303	0.448869	0.373654	1.54605	-0.274359
PLA2G2A	1.06923	0.756648	0.449261	0.899016	1.27167	0.0669386
SIX2	1.12423	0.754909	0.450304	0.829504	1.52368	0.117101
NXF3	1.23573	0.754876	0.450323	0.713265	2.14091	0.211665
WDR47	0.708245	-0.754416	0.4506	0.289043	1.73542	-0.344965
IRX2	0.896549	-0.753779	0.450982	0.674927	1.19094	-0.109203
HSPB1	1.1912	0.75323	0.451312	0.755553	1.87805	0.174964
ZMYND15	1.26382	0.751039	0.452629	0.685997	2.32833	0.234136
PF4	1.1417	0.750845	0.452746	0.807828	1.61357	0.132522
AMTN	1.10375	0.750369	0.453032	0.852894	1.42838	0.0987097
DCDC1	0.478497	-0.74471	0.456447	0.0687655	3.32957	-0.737105
RPE65	0.790756	-0.740728	0.458858	0.424877	1.47171	-0.234766
GCC2	1.24583	0.739366	0.459685	0.695683	2.23102	0.2198
HOXB8	0.861115	-0.739301	0.459724	0.579297	1.28003	-0.149527
RHOBTB3	1.18088	0.734976	0.462354	0.757973	1.83975	0.16626
THSD1	0.77565	-0.732237	0.464024	0.392949	1.53107	-0.254054
ANXA8L1	0.875081	-0.73042	0.465134	0.611707	1.25185	-0.133439
AC004813.1	0.823995	-0.728229	0.466474	0.489376	1.38741	-0.193591
CXCL14	0.896257	-0.726015	0.46783	0.666834	1.20461	-0.109528
SEMG1	1.17292	0.723491	0.469378	0.761405	1.80686	0.159499
STK33	1.34346	0.723172	0.469574	0.60354	2.9905	0.295248
SLC1A3	0.847793	-0.722677	0.469878	0.541759	1.3267	-0.165118
TLE6	0.672593	-0.722509	0.469982	0.229347	1.97248	-0.396614
IGF2	1.15232	0.721342	0.470699	0.783924	1.69383	0.141775
KLK14	0.868936	-0.719682	0.471721	0.592691	1.27393	-0.140486
XG	0.865583	-0.717228	0.473233	0.583436	1.28418	-0.144352
KRT79	0.725322	-0.71573	0.474158	0.301027	1.74765	-0.32114
C6orf222	1.08802	0.714736	0.474772	0.863317	1.37121	0.0843597
HCAR2	1.1326	0.714708	0.474789	0.804969	1.59359	0.124518
TRIM36	1.25151	0.710076	0.477657	0.67374	2.32476	0.224354
POU3F1	0.861616	-0.705551	0.480468	0.569667	1.30319	-0.148945
SLC26A3	1.13139	0.704874	0.480888	0.802667	1.59475	0.123451
DISP1	1.28348	0.703536	0.481722	0.640368	2.57246	0.249576
ARL4D	0.886672	-0.70216	0.482579	0.633799	1.24044	-0.120281
LIPK	1.22867	0.701716	0.482856	0.691246	2.18393	0.205933
GJB4	0.853647	-0.698406	0.484923	0.547547	1.33087	-0.158238
RAB11FIP1	1.17806	0.697521	0.485477	0.743356	1.86696	0.163866
PAQR8	0.893873	-0.696879	0.485878	0.651989	1.2255	-0.112191
LOR	0.815197	-0.695393	0.486809	0.458306	1.45	-0.204326
TM4SF19.TCTEX1D2	1.56273	0.695381	0.486817	0.444028	5.49996	0.446437
C19orf26	0.818979	-0.694478	0.487383	0.466133	1.43892	-0.199697
SLAMF9	0.806697	-0.691818	0.489052	0.438951	1.48254	-0.214807
SLC30A2	0.758132	-0.691459	0.489277	0.345841	1.66193	-0.276898
CATSPERB	1.22016	0.691373	0.489331	0.694117	2.14488	0.198985
KRT17	0.931406	-0.689467	0.49053	0.761045	1.1399	-0.0710598
DKK1	0.903816	-0.688455	0.491166	0.677709	1.20536	-0.10113
ME3	1.21267	0.685829	0.492821	0.69891	2.1041	0.192827
FAM83A	0.914403	-0.685205	0.493215	0.707906	1.18114	-0.0894837
IGFL3	0.853612	-0.68274	0.494771	0.541912	1.3446	-0.158278
GPR111	1.53817	0.682317	0.495039	0.446513	5.29874	0.430591
NCMAP	0.842249	-0.681596	0.495494	0.514092	1.37988	-0.17168
LGALS7B	0.931628	-0.679522	0.496807	0.7595	1.14277	-0.0708216
RFK	1.20345	0.678451	0.497485	0.704829	2.0548	0.18519
KLK8	0.901974	-0.67424	0.500159	0.668261	1.21742	-0.10317
NDRG1	0.834234	-0.674225	0.500169	0.492576	1.41287	-0.181241
AJAP1	0.744229	-0.671567	0.501859	0.314255	1.76251	-0.295407
C2orf70	1.16903	0.66835	0.50391	0.739471	1.84813	0.156178
GCKR	0.816856	-0.664486	0.506379	0.449791	1.48348	-0.202292
P2RY2	0.844488	-0.663956	0.506719	0.512745	1.39087	-0.169025
SNX31	0.84421	-0.663739	0.506858	0.511994	1.39199	-0.169354
CYP2E1	1.1942	0.662914	0.507386	0.706625	2.01822	0.17748
PHYH	1.20466	0.657351	0.510955	0.691445	2.0988	0.186198
C6orf25	0.694526	-0.654928	0.512514	0.233302	2.06756	-0.364526
DSC2	1.14617	0.653792	0.513246	0.761429	1.72532	0.136427
PLEKHB1	1.09347	0.651861	0.514491	0.835845	1.4305	0.0893557
SLC12A2	0.891339	-0.649107	0.516269	0.629793	1.2615	-0.115031
LY6D	0.946173	-0.648483	0.516672	0.800468	1.1184	-0.0553301
HTR1D	1.14244	0.641451	0.52123	0.760546	1.71608	0.133163
PCSK9	1.13472	0.640926	0.521571	0.770973	1.67008	0.126384
RARRES1	1.11422	0.640658	0.521745	0.800341	1.55119	0.108152
SDSL	1.20196	0.640071	0.522126	0.684317	2.11117	0.183955
ZC4H2	1.24415	0.636039	0.524751	0.634626	2.43911	0.218456
NKPD1	0.789186	-0.634992	0.525434	0.380025	1.63887	-0.236754
SLC29A2	1.17184	0.632118	0.52731	0.716687	1.91607	0.158579
HSD17B1	0.752556	-0.63127	0.527864	0.311327	1.81912	-0.28428
FBP2	0.83931	-0.630791	0.528177	0.487009	1.44646	-0.175176
PI3	0.922854	-0.630548	0.528336	0.719042	1.18444	-0.0802841
ZNF493	1.28484	0.628308	0.529802	0.587897	2.808	0.250635
KPRP	1.12996	0.626788	0.530798	0.771143	1.65574	0.122182
KRT7	1.07224	0.625761	0.531471	0.861813	1.33405	0.0697505
KRT16	0.945865	-0.624208	0.532491	0.79421	1.12648	-0.055655
WFDC10B	0.783228	-0.623889	0.532701	0.363526	1.68749	-0.244331
TMEM63C	1.13436	0.622971	0.533303	0.762945	1.6866	0.126072
BMP4	1.12381	0.619773	0.535407	0.776933	1.62555	0.116723
CALML5	0.938963	-0.619743	0.535427	0.769391	1.14591	-0.0629797
CYP4V2	0.837664	-0.618894	0.535986	0.478014	1.46791	-0.177138
PTGER2	0.880195	-0.618231	0.536423	0.587325	1.3191	-0.127612
OR2L13	2.05495	0.614918	0.538609	0.206915	20.4084	0.72025
ASCL4	0.639413	-0.614766	0.538709	0.153668	2.6606	-0.447205
ARHGEF4	0.901061	-0.612487	0.540216	0.645606	1.2576	-0.104182
ZNF708	1.26395	0.607845	0.543291	0.593894	2.68998	0.234239
ITPRIP	0.827071	-0.607387	0.543594	0.448191	1.52624	-0.189865
C12orf54	0.858741	-0.606975	0.543867	0.525169	1.40419	-0.152288
ZMAT1	0.806719	-0.605626	0.544763	0.40258	1.61656	-0.214779
DUSP13	0.694539	-0.60435	0.545611	0.212963	2.26511	-0.364507
CYB5R2	0.821127	-0.60301	0.546502	0.432731	1.55812	-0.197077
DAPL1	0.923174	-0.599071	0.549126	0.710728	1.19912	-0.0799372
GCA	1.19932	0.597714	0.550031	0.660842	2.17658	0.181756
CA12	1.10953	0.597027	0.550489	0.788779	1.56071	0.103934
LTB	0.894075	-0.592606	0.553445	0.617376	1.29479	-0.111966
C1orf74	0.816589	-0.591931	0.553897	0.417478	1.59725	-0.20262
DENND2C	0.883239	-0.589406	0.555589	0.584481	1.33471	-0.12416
SH2D6	1.69139	0.583094	0.55983	0.289098	9.89555	0.525549
C11orf44	0.504083	-0.582282	0.560377	0.0502486	5.05686	-0.685014
LPIN2	1.1196	0.581197	0.561107	0.76491	1.63875	0.11297
TCHH	1.14192	0.579021	0.562575	0.728684	1.78951	0.132713
C2orf82	1.21469	0.578578	0.562874	0.628537	2.34748	0.194492
PCDHGC5	0.823144	-0.577712	0.563458	0.425321	1.59307	-0.194624
RGS20	0.875048	-0.577432	0.563647	0.556253	1.37655	-0.133476
ALOX15B	0.890409	-0.576096	0.56455	0.59991	1.32158	-0.116074
COL13A1	0.778655	-0.573027	0.566627	0.330906	1.83225	-0.250187
TTC39A	1.15821	0.570919	0.568054	0.699529	1.91765	0.146876
GSTP1	1.23321	0.568652	0.569592	0.598771	2.53988	0.209621
TM6SF2	1.16296	0.566785	0.570861	0.689989	1.96013	0.150966
DOK7	0.841087	-0.566672	0.570937	0.46226	1.53037	-0.17306
S100A12	1.07622	0.563831	0.572869	0.833695	1.3893	0.0734559
TM4SF20	1.07032	0.562825	0.573554	0.844761	1.35611	0.0679597
SFMBT1	0.825497	-0.562768	0.573593	0.42331	1.6098	-0.19177
MUCL1	1.11283	0.562595	0.573711	0.766794	1.61503	0.106908
XDH	0.874213	-0.562004	0.574113	0.547027	1.39709	-0.134432
PLEKHN1	0.844673	-0.560824	0.574917	0.468254	1.52369	-0.168805
THBD	1.13367	0.559256	0.575987	0.730347	1.75974	0.125464
SIGLEC15	0.822477	-0.558189	0.576716	0.414094	1.63361	-0.195435
IRX5	1.13712	0.556724	0.577716	0.723326	1.78765	0.128503
RBM20	0.667643	-0.556442	0.577909	0.160892	2.77048	-0.404002
NLRP6	1.14649	0.556165	0.578098	0.708183	1.85607	0.136705
NXPH4	1.08905	0.552291	0.580749	0.804593	1.47407	0.0853029
TMPRSS5	0.790976	-0.550326	0.582096	0.343144	1.82327	-0.234488
FEZF1	1.14686	0.549838	0.582431	0.703687	1.86913	0.137026
CYP2C19	1.80547	0.548931	0.583053	0.218995	14.8848	0.590819
PERM1	1.22666	0.548917	0.583063	0.591458	2.54405	0.204296
GSTO2	1.1769	0.548665	0.583235	0.657723	2.10589	0.162882
GPR143	0.869816	-0.547842	0.583801	0.528108	1.43262	-0.139473
FAM107B	1.11709	0.546532	0.5847	0.750998	1.66163	0.110724
SCNN1A	1.11382	0.546389	0.584799	0.756638	1.6396	0.107792
AQP5	1.06701	0.545471	0.58543	0.845182	1.34707	0.0648639
DPEP1	1.08413	0.545024	0.585737	0.81082	1.44957	0.0807782
C9orf50	0.723656	-0.544844	0.585861	0.226063	2.31652	-0.323439
VWA5B1	1.29292	0.543773	0.586598	0.512179	3.26381	0.256906
CD44	0.842705	-0.542452	0.587507	0.454078	1.56394	-0.171138
MTNR1A	1.22223	0.54211	0.587743	0.591643	2.5249	0.200674
TMEM88B	0.792919	-0.541463	0.588189	0.342344	1.83652	-0.232034
B3GALT5	1.1166	0.541257	0.58833	0.748955	1.66471	0.110287
CLDN10	1.11153	0.538132	0.590486	0.756259	1.63369	0.105736
FKSG66	0.604602	-0.537252	0.591094	0.0964363	3.79051	-0.503186
CXCL2	1.08933	0.536554	0.591576	0.796929	1.48902	0.0855638
HES2	0.91663	-0.532504	0.594377	0.66534	1.26283	-0.0870512
RNF125	0.860021	-0.531479	0.595087	0.493168	1.49977	-0.150798
PTPN13	0.91592	-0.530203	0.595971	0.662003	1.26723	-0.0878259
EPS8	1.11519	0.529714	0.59631	0.744999	1.66933	0.109025
LCE2D	1.36155	0.528755	0.596976	0.433716	4.27426	0.308623
IL20	1.20545	0.528024	0.597483	0.602473	2.41189	0.186849
KRT14	0.963612	-0.527674	0.597725	0.83967	1.10585	-0.0370669
RPS6KL1	1.21141	0.527179	0.59807	0.593784	2.47146	0.191785
CDC14B	1.19359	0.524914	0.599643	0.616436	2.31112	0.176965
TMEM176B	1.09106	0.521327	0.602139	0.78623	1.51409	0.0871534
CLDN24	1.30696	0.519142	0.603662	0.475697	3.5908	0.2677
GRIN2B	1.77493	0.513717	0.60745	0.198834	15.8443	0.573762
LGALS7	0.943676	-0.513343	0.607711	0.756304	1.17747	-0.0579721
AC015688.3	0.588144	-0.512269	0.608463	0.0771821	4.48178	-0.530784
ANKRD10	1.14695	0.509978	0.610067	0.677171	1.94264	0.137109
IVL	0.950911	-0.509489	0.610409	0.783513	1.15407	-0.0503346
KDELR3	0.889231	-0.509089	0.61069	0.56588	1.39735	-0.117398
PNLIPRP3	1.11566	0.508345	0.611211	0.731588	1.70137	0.109448
SVIP	1.12235	0.507886	0.611533	0.718928	1.75213	0.11542
KLC3	0.905867	-0.507587	0.611743	0.618408	1.32695	-0.0988632
PRDM16	1.11249	0.507576	0.611751	0.737106	1.67904	0.106599
EVPLL	0.758705	-0.507411	0.611866	0.261116	2.20451	-0.276142
SH3KBP1	1.13314	0.506947	0.612192	0.698898	1.83718	0.124991
GLRA4	1.54757	0.505589	0.613145	0.284743	8.411	0.436686
TTC29	1.35022	0.503984	0.614273	0.420018	4.34053	0.300269
ERICH4	1.21317	0.503736	0.614447	0.571995	2.57308	0.193239
SLC18B1	1.16739	0.503367	0.614706	0.638995	2.13272	0.15477
DMBX1	1.19024	0.500945	0.61641	0.602161	2.35264	0.174154
DAPK1	0.906339	-0.500423	0.616777	0.616617	1.33219	-0.0983416
CRYAB	1.09593	0.498362	0.618229	0.764407	1.57123	0.0916031
TACSTD2	1.15427	0.497129	0.619098	0.655622	2.03218	0.14347
SLC38A2	1.20717	0.494748	0.620778	0.572585	2.54505	0.188278
SCAMP5	1.11907	0.494598	0.620884	0.716547	1.74772	0.112501
SYNPR	0.865527	-0.492805	0.62215	0.487344	1.53718	-0.144417
SPDYC	0.879703	-0.490716	0.623627	0.52724	1.46779	-0.128171
NKAIN4	1.16152	0.487726	0.625744	0.636377	2.12001	0.149728
MOGAT2	0.892794	-0.486444	0.626653	0.565354	1.40988	-0.113399
MSX2	1.12372	0.486085	0.626907	0.702104	1.79851	0.116642
GNA15	0.910168	-0.485036	0.62765	0.622212	1.33139	-0.0941256
ANKRD18B	1.12868	0.484253	0.628206	0.6915	1.84227	0.121052
REG1B	1.07011	0.481806	0.629944	0.812305	1.40973	0.0677585
CABLES1	0.89875	-0.481743	0.629988	0.582128	1.38758	-0.106751
UPP1	0.85599	-0.481716	0.630008	0.454676	1.61152	-0.155497
CRCT1	0.953828	-0.481016	0.630505	0.786717	1.15644	-0.0472717
HOXB9	1.07611	0.480416	0.630932	0.797804	1.45149	0.0733481
DSG3	0.956914	-0.478996	0.631942	0.799113	1.14588	-0.0440418
FGF18	0.875913	-0.478397	0.632367	0.509011	1.50728	-0.132489
SBSN	0.958187	-0.476457	0.633749	0.803792	1.14224	-0.0427124
PERP	1.14226	0.47429	0.635293	0.659265	1.9791	0.133006
DSC1	1.12105	0.471718	0.637128	0.697324	1.80225	0.114267
LRRN4	1.18169	0.470114	0.638274	0.589145	2.37022	0.166949
CYP26B1	0.873255	-0.467867	0.63988	0.494962	1.54067	-0.135528
CLDN14	1.25478	0.467591	0.640077	0.484632	3.24879	0.226959
SERPINB7	0.913365	-0.465867	0.641311	0.623836	1.33727	-0.0906194
FABP5	1.08174	0.465401	0.641644	0.777001	1.50599	0.0785694
RNASE10	0.898965	-0.464573	0.642237	0.573576	1.40895	-0.106511
ALOXE3	1.1043	0.462973	0.643383	0.72558	1.68068	0.0992086
KPNA7	1.115	0.461918	0.64414	0.702554	1.76959	0.108857
ANXA8	0.93352	-0.461511	0.644432	0.697015	1.25027	-0.0687934
ZG16B	0.938996	-0.461431	0.64449	0.718706	1.22681	-0.0629438
SLC12A7	0.913228	-0.459624	0.645786	0.620122	1.34487	-0.09077
NFE2L3	1.10808	0.459024	0.646217	0.714922	1.71745	0.102629
CPS1	0.940835	-0.458801	0.646377	0.725045	1.22085	-0.0609875
SLC4A8	1.24469	0.458422	0.646649	0.488238	3.17315	0.218886
ANKRD1	0.849961	-0.458162	0.646836	0.42401	1.70381	-0.162565
TFF2	1.04103	0.456449	0.648067	0.875936	1.23725	0.0402138
DNAH1	1.18379	0.45629	0.648181	0.57349	2.44357	0.168723
SLC39A14	0.90621	-0.455047	0.649076	0.592935	1.385	-0.0984837
PRR9	1.10647	0.452616	0.650825	0.713956	1.71477	0.101172
CENPV	1.09458	0.451423	0.651684	0.739331	1.62054	0.0903751
ENPP1	1.14264	0.45035	0.652458	0.639568	2.04141	0.133338
LTB4R	0.898843	-0.447849	0.654262	0.56362	1.43345	-0.106647
SULT2B1	1.07625	0.446865	0.654973	0.779727	1.48553	0.0734816
KRT75	1.06648	0.444462	0.656708	0.802958	1.41648	0.0643605
ISM2	1.22012	0.444138	0.656943	0.507124	2.93555	0.198948
CLDN15	0.916032	-0.440448	0.659613	0.620035	1.35334	-0.0877037
NELL2	0.929416	-0.43966	0.660183	0.670645	1.28803	-0.0731993
FAM47E	1.31843	0.435011	0.663554	0.379428	4.58128	0.276445
SERPINB13	0.951491	-0.434913	0.663625	0.760476	1.19049	-0.0497245
IL1F10	1.27316	0.431695	0.665963	0.4253	3.81129	0.241504
C10orf99	1.04413	0.431187	0.666332	0.858034	1.27059	0.0431848
TMEM151A	1.09483	0.429515	0.667548	0.724098	1.65538	0.0906008
CH17.335B8.4	0.817758	-0.429222	0.667762	0.326318	2.04931	-0.201189
IL36G	0.949862	-0.426647	0.669637	0.749956	1.20305	-0.0514385
ODF3L2	1.31274	0.42381	0.671704	0.372949	4.62068	0.272114
OSBPL7	0.909805	-0.423256	0.672109	0.587287	1.40944	-0.0945251
CAPNS2	1.05432	0.422439	0.672705	0.824866	1.34761	0.0528992
CLCN4	1.09588	0.420763	0.673928	0.715378	1.67878	0.0915618
WNT4	1.11785	0.420245	0.674306	0.664852	1.87951	0.11141
PNPLA1	1.15506	0.418802	0.675361	0.588335	2.26768	0.144149
NOS1	0.885367	-0.418072	0.675895	0.500303	1.5668	-0.121753
DUOXA2	1.06554	0.417542	0.676282	0.790974	1.4354	0.0634778
FOXA1	1.07657	0.416217	0.677251	0.760604	1.52379	0.0737779
C17orf78	0.813086	-0.41155	0.680669	0.303509	2.17822	-0.206918
NKAIN1	1.17763	0.410933	0.681121	0.539925	2.56852	0.163501
GABRQ	0.891942	-0.410234	0.681635	0.51649	1.54032	-0.114354
CYP4F22	0.926152	-0.407609	0.683561	0.640438	1.33933	-0.0767166
MUC5AC	1.03921	0.404311	0.685984	0.862448	1.2522	0.0384598
BNC1	0.954612	-0.403835	0.686334	0.761937	1.19601	-0.0464502
CLDN16	0.855502	-0.403829	0.686338	0.401106	1.82466	-0.156067
LCE1C	0.881876	-0.403213	0.686792	0.478673	1.62471	-0.125704
LRMP	0.874203	-0.402759	0.687126	0.45444	1.6817	-0.134443
CCSER1	1.19229	0.400799	0.688568	0.504508	2.81769	0.175873
SRMS	0.909479	-0.399395	0.689602	0.570918	1.44881	-0.0948837
SRPK3	1.19298	0.39878	0.690055	0.501172	2.83976	0.176456
NPFFR1	1.20972	0.398565	0.690214	0.474324	3.08529	0.19039
UGT2B15	1.06642	0.398397	0.690338	0.777209	1.46324	0.0643035
SYNE4	1.09508	0.398256	0.690441	0.700352	1.71229	0.0908286
ALPPL2	0.941538	-0.395939	0.69215	0.698765	1.26866	-0.0602406
CXCL3	1.05892	0.394935	0.692891	0.797017	1.40689	0.0572529
ELOVL4	1.09597	0.393854	0.693689	0.694625	1.7292	0.0916371
LCE3A	1.07608	0.393385	0.694035	0.746755	1.55065	0.0733291
STXBP6	0.900661	-0.393243	0.69414	0.534676	1.51716	-0.104626
NOL4L	0.914084	-0.390736	0.695992	0.582491	1.43444	-0.0898327
PGLYRP4	0.933315	-0.390194	0.696393	0.6599	1.32001	-0.0690127
CLCA2	0.966102	-0.388842	0.697393	0.811956	1.14951	-0.0344854
MYEOV	0.933469	-0.388125	0.697923	0.659339	1.32157	-0.0688478
LHX9	0.781861	-0.387627	0.698292	0.225299	2.71331	-0.246078
ESRRG	1.17941	0.385408	0.699936	0.509579	2.72974	0.165018
FHIT	0.848694	-0.382275	0.702257	0.365975	1.96812	-0.164056
RHOV	1.06971	0.382062	0.702415	0.757066	1.51146	0.0673869
COLCA2	0.922781	-0.381388	0.702915	0.610578	1.39462	-0.0803628
TAS2R4	0.78763	-0.379701	0.704167	0.229696	2.70079	-0.238726
HOMER2	0.902899	-0.378162	0.70531	0.53177	1.53304	-0.102144
TMEM154	0.91908	-0.375271	0.707459	0.5915	1.42808	-0.0843822
GPR115	1.08766	0.374781	0.707824	0.700886	1.68787	0.0840285
TSKS	0.850652	-0.37398	0.708419	0.364412	1.98569	-0.161753
ADRB2	0.91499	-0.373952	0.70844	0.574368	1.45761	-0.0888426
GLTP	0.900027	-0.373416	0.708839	0.517791	1.56443	-0.105331
AMOT	0.920851	-0.372888	0.709232	0.596983	1.42042	-0.0824572
GALNT5	0.934534	-0.372725	0.709353	0.654593	1.3342	-0.0677069
TPCN1	1.14408	0.372625	0.709427	0.56362	2.32234	0.134599
CLDN18	1.028	0.371736	0.710089	0.888716	1.18911	0.0276136
RASSF10	0.910187	-0.366594	0.713922	0.550334	1.50534	-0.094105
NLRP10	0.791918	-0.365317	0.714875	0.226511	2.76867	-0.233298
VAV3	0.925448	-0.364404	0.715556	0.610063	1.40388	-0.0774775
AIM2	0.940482	-0.363983	0.715871	0.67585	1.30873	-0.0613623
TMEM133	1.10047	0.363285	0.716392	0.656533	1.84459	0.0957385
IGFL2	0.912302	-0.363119	0.716516	0.555883	1.49725	-0.0917843
KLHDC7A	0.910452	-0.36223	0.71718	0.548031	1.51255	-0.0938139
MYOD1	1.51729	0.358735	0.719793	0.155524	14.8026	0.416924
GSDMB	0.944441	-0.356289	0.721624	0.689621	1.29342	-0.057162
BTNL3	1.06942	0.356034	0.721815	0.73908	1.5474	0.0671142
PRKCA	1.09535	0.350207	0.726183	0.657942	1.82356	0.0910758
DRGX	0.860261	-0.344501	0.73047	0.36536	2.02553	-0.15052
SLC16A4	0.911139	-0.344294	0.730625	0.536429	1.54759	-0.0930596
ZNF792	0.886066	-0.343874	0.730941	0.444675	1.76559	-0.120963
SLC39A2	1.0707	0.342266	0.732151	0.724053	1.58332	0.0683158
SLC2A9	0.897943	-0.342072	0.732296	0.484597	1.66386	-0.107648
NKX6.2	1.15422	0.340143	0.733749	0.505099	2.63754	0.143422
KLF8	1.09098	0.339894	0.733936	0.660324	1.8025	0.0870733
AQP2	0.905521	-0.33803	0.735341	0.509318	1.60994	-0.0992443
GULP1	1.1	0.332933	0.739185	0.62764	1.92787	0.0953127
IL17C	0.9047	-0.33285	0.739248	0.501632	1.63164	-0.100152
FAM3D	1.04242	0.332238	0.739709	0.81582	1.33197	0.0415494
HOXA11	1.0804	0.331885	0.739976	0.684304	1.70577	0.0773313
TRHDE	1.21572	0.331094	0.740573	0.382509	3.86391	0.195339
CYP27C1	0.923073	-0.329941	0.741445	0.573753	1.48507	-0.0800472
BNIPL	0.940259	-0.328164	0.742788	0.65083	1.3584	-0.0616
KLK15	1.18128	0.327489	0.743298	0.435852	3.20158	0.166596
SCGB1A1	0.935854	-0.327486	0.7433	0.629351	1.39163	-0.0662956
RNASE7	1.04972	0.325949	0.744463	0.78408	1.40535	0.0485216
APOBEC3A	0.94542	-0.324956	0.745215	0.673919	1.3263	-0.0561255
ATP11A	1.08787	0.32303	0.746673	0.652594	1.81348	0.0842238
DENND5B	1.09568	0.321945	0.747494	0.628184	1.9111	0.0913784
PLCB4	0.939739	-0.32177	0.747627	0.64356	1.37223	-0.0621531
SAMD13	0.873427	-0.321425	0.747888	0.382685	1.99348	-0.135331
TMEM2	0.931452	-0.320767	0.748387	0.603564	1.43747	-0.0710107
CYP4F2	0.907917	-0.320196	0.74882	0.502622	1.64003	-0.0966023
MCF2L	0.910735	-0.31898	0.749741	0.512716	1.61773	-0.0935035
HPGD	0.94613	-0.318105	0.750405	0.67263	1.33084	-0.055375
FADS6	0.898247	-0.317753	0.750672	0.463376	1.74124	-0.10731
CDSN	1.12254	0.317503	0.750862	0.549918	2.29144	0.115596
BTNL9	0.921519	-0.315703	0.752228	0.554804	1.53063	-0.0817314
IL36B	0.920823	-0.31467	0.753012	0.550862	1.53925	-0.0824874
LCE3D	1.03585	0.31211	0.754957	0.830296	1.2923	0.035224
KRTDAP	0.972786	-0.311101	0.755724	0.817568	1.15747	-0.0275916
ATP2B2	0.693736	-0.31081	0.755945	0.0691459	6.9602	-0.365664
CERS4	1.05976	0.309392	0.757023	0.733698	1.53073	0.0580441
KRT19	1.03814	0.307723	0.758293	0.817922	1.31766	0.0374333
PCDHA10	1.21748	0.306791	0.759003	0.346325	4.27994	0.196781
MYH15	1.26113	0.305576	0.759928	0.284764	5.58516	0.232009
TYMP	0.922015	-0.304401	0.760822	0.546633	1.55518	-0.0811933
RNF133	1.4694	0.304382	0.760837	0.123284	17.5134	0.384851
EDN3	1.06984	0.3038	0.76128	0.692084	1.6538	0.0675133
ARL14	1.03882	0.30367	0.761379	0.812448	1.32825	0.0380809
GALR2	1.13406	0.302449	0.76231	0.501856	2.56267	0.125803
DNALI1	0.938857	-0.301624	0.762939	0.623088	1.41465	-0.0630922
NRG3	0.807223	-0.300944	0.763458	0.20011	3.25626	-0.214155
SCGB3A1	0.960164	-0.300869	0.763514	0.736781	1.25127	-0.0406509
GFOD1	0.89484	-0.300788	0.763576	0.433823	1.84577	-0.111111
MAFB	0.944153	-0.297278	0.766254	0.646393	1.37908	-0.0574669
CTNNBIP1	0.892955	-0.296534	0.766822	0.422508	1.88723	-0.113219
SPTSSB	0.943757	-0.29589	0.767314	0.643186	1.38479	-0.0578861
PTHLH	0.965332	-0.294754	0.768182	0.763458	1.22059	-0.035283
MUC5B	0.967701	-0.294714	0.768212	0.777885	1.20384	-0.0328319
RAET1G	1.06503	0.2928	0.769675	0.698563	1.62375	0.0630029
EPB41L2	0.930916	-0.29131	0.770814	0.575091	1.5069	-0.0715865
SEL1L3	0.946704	-0.289727	0.772025	0.65359	1.37127	-0.0547691
DPYSL5	1.24305	0.286046	0.774843	0.279941	5.51962	0.217566
SULT1B1	0.956723	-0.285798	0.775033	0.706353	1.29584	-0.0442411
DLX3	0.938997	-0.285656	0.775142	0.609684	1.44618	-0.0629434
SDR9C7	1.04987	0.285009	0.775637	0.751247	1.46721	0.0486692
ANXA10	0.970168	-0.284534	0.776001	0.787486	1.19523	-0.0302864
CAPN9	1.0555	0.284022	0.776394	0.727078	1.53227	0.0540136
RDH12	0.928005	-0.281985	0.777955	0.552084	1.55989	-0.0747182
CYP3A4	1.09844	0.281683	0.778187	0.571541	2.11109	0.0938929
SYNPO2L	0.866388	-0.281023	0.778692	0.318636	2.35575	-0.143422
WFDC5	0.957482	-0.280674	0.77896	0.706909	1.29687	-0.0434487
CXorf49B	0.698178	-0.28017	0.779347	0.0565476	8.62023	-0.359281
DUSP4	0.951069	-0.280049	0.77944	0.66946	1.35114	-0.0501689
GSDMA	1.05605	0.279886	0.779565	0.720806	1.54723	0.0545396
ALDH3B2	0.961935	-0.279112	0.780159	0.732476	1.26328	-0.0388082
SLC17A9	1.0458	0.277531	0.781372	0.762235	1.43487	0.0447862
GDPD3	1.08506	0.270433	0.786827	0.600491	1.96065	0.0816338
CMTM4	1.07624	0.26909	0.787861	0.630221	1.83791	0.0734734
LTB4R2	0.920484	-0.268398	0.788393	0.502626	1.68573	-0.0828562
TFF1	1.02046	0.268074	0.788642	0.879994	1.18335	0.0202559
UBXN10	1.06032	0.267444	0.789128	0.690278	1.62873	0.0585699
TNNT2	0.893716	-0.265965	0.790266	0.390461	2.0456	-0.112367
CYB5RL	1.14198	0.264758	0.791196	0.427399	3.05126	0.132759
ACER1	0.925297	-0.264424	0.791453	0.520417	1.64517	-0.0776401
MMP3	0.961298	-0.260879	0.794186	0.714618	1.29313	-0.0394704
PQLC2L	0.925169	-0.260664	0.794351	0.515504	1.66039	-0.0777792
C11orf42	0.876371	-0.253358	0.799992	0.315735	2.4325	-0.131966
IL7	1.10534	0.252518	0.800641	0.508048	2.40483	0.100149
AQP6	1.16124	0.252184	0.800899	0.363366	3.71109	0.149491
BTBD11	0.95516	-0.250951	0.801852	0.667528	1.36673	-0.0458759
NIPAL4	1.03911	0.250434	0.802252	0.769611	1.40297	0.0383622
KLK9	0.946841	-0.248601	0.803669	0.615525	1.45649	-0.0546242
KRT82	0.779936	-0.24405	0.807192	0.105971	5.74025	-0.248543
HS3ST4	1.12151	0.244029	0.807208	0.446472	2.81718	0.114678
PLA2G16	0.966327	-0.243219	0.807836	0.733239	1.27351	-0.0342535
FGFR3	0.952008	-0.24315	0.807889	0.640427	1.41518	-0.0491816
PTPRR	1.07255	0.24132	0.809307	0.607263	1.89434	0.0700373
FAM25C	0.904028	-0.240837	0.809681	0.397725	2.05485	-0.100895
TCAP	0.941228	-0.240729	0.809765	0.574811	1.54122	-0.0605695
MUC6	0.977179	-0.240622	0.809848	0.809673	1.17934	-0.0230852
CDC42EP5	0.960469	-0.238394	0.811575	0.689397	1.33813	-0.0403336
CERS3	0.969633	-0.238027	0.81186	0.752193	1.24993	-0.0308378
ASPHD1	1.04235	0.237922	0.811942	0.740664	1.46692	0.0414775
KRT10	0.947654	-0.237153	0.812538	0.607675	1.47784	-0.0537655
FUT8	0.940982	-0.235992	0.813439	0.567766	1.55953	-0.060831
RHOD	0.927617	-0.235716	0.813653	0.496641	1.73259	-0.075136
NDP	1.10402	0.233288	0.815538	0.480736	2.5354	0.098958
FAM25G	1.17777	0.232762	0.815946	0.296952	4.6713	0.163626
KRT20	0.978415	-0.230138	0.817984	0.812478	1.17824	-0.0218218
HSPA4L	1.0607	0.229451	0.818519	0.641177	1.75472	0.0589302
REG4	1.01778	0.227504	0.820032	0.874425	1.18463	0.0176215
TEPP	0.868563	-0.226885	0.820513	0.257117	2.93408	-0.140916
PLA2G4E	1.03744	0.226727	0.820636	0.755057	1.42542	0.036753
GPR174	0.91605	-0.225388	0.821678	0.427337	1.96367	-0.0876842
RGS3	0.92208	-0.22476	0.822166	0.454508	1.87066	-0.0811232
PGLYRP3	0.972954	-0.224736	0.822184	0.766025	1.23578	-0.0274186
IL1A	1.03587	0.224682	0.822226	0.761738	1.40865	0.0352381
DNAH6	1.13184	0.221209	0.82493	0.377791	3.3909	0.12384
SLC1A1	0.953776	-0.221103	0.825012	0.626973	1.45092	-0.0473264
HEPHL1	1.03546	0.220405	0.825556	0.75955	1.4116	0.0348466
SLC6A8	0.944542	-0.218686	0.826895	0.566424	1.57507	-0.0570554
KRT76	0.868913	-0.21686	0.828318	0.244033	3.09388	-0.140512
ERVV.1	0.898712	-0.214717	0.829988	0.339049	2.3822	-0.106793
SLC5A5	1.04793	0.214346	0.830277	0.682981	1.6079	0.0468188
CHKA	1.04897	0.21258	0.831655	0.675057	1.62998	0.0478057
LYZ	1.01985	0.212149	0.831991	0.850486	1.22294	0.019657
GSDMC	0.968078	-0.212103	0.832027	0.717321	1.30649	-0.0324425
CTH	0.943805	-0.212063	0.832058	0.553013	1.61076	-0.0578357
DMKN	1.03839	0.211062	0.832839	0.731882	1.47325	0.0376693
GJB5	0.972449	-0.209485	0.83407	0.748765	1.26296	-0.0279381
PPP1R9A	0.952968	-0.209079	0.834387	0.606667	1.49694	-0.0481744
KCNK15	1.04027	0.207275	0.835795	0.716139	1.51112	0.039485
DRD1	1.06477	0.20281	0.839284	0.580582	1.95275	0.0627563
ARHGAP42	0.946167	-0.202669	0.839393	0.55406	1.61577	-0.0553366
AC093323.1	1.12447	0.202639	0.839417	0.361551	3.49724	0.117312
FAM25E	0.814321	-0.201592	0.840236	0.110539	5.99898	-0.2054
GPRIN2	1.04678	0.199609	0.841786	0.668161	1.63996	0.0457224
BEND7	0.952044	-0.198435	0.842705	0.585936	1.54691	-0.0491439
SEZ6L2	1.03664	0.197444	0.84348	0.725245	1.48175	0.0359872
FOXD4L5	0.75905	-0.197114	0.843739	0.0489511	11.7701	-0.275687
LPAR6	0.945334	-0.196583	0.844154	0.539718	1.65578	-0.0562168
SAPCD1	1.09118	0.194937	0.845442	0.45382	2.62365	0.0872569
CARD18	1.05033	0.193982	0.84619	0.639499	1.7251	0.049108
DRICH1	0.878365	-0.19106	0.848479	0.232205	3.3226	-0.129693
ALOX5	1.03972	0.190772	0.848704	0.696822	1.55135	0.0389509
SPDEF	0.975466	-0.187353	0.851384	0.752241	1.26493	-0.0248399
C11orf53	1.03676	0.184795	0.85339	0.706965	1.5204	0.0360993
INPP5J	0.935714	-0.18239	0.855277	0.458191	1.91091	-0.0664453
ATP12A	0.964058	-0.182007	0.855577	0.650004	1.42985	-0.0366039
SLC6A14	0.968712	-0.181915	0.855649	0.687785	1.36438	-0.0317884
MCOLN2	1.05793	0.181553	0.855933	0.576034	1.94295	0.0563103
BAAT	0.958133	-0.180318	0.856903	0.601916	1.52516	-0.0427682
C2orf88	0.948797	-0.180136	0.857046	0.535563	1.68088	-0.05256
EFCAB12	0.853014	-0.180099	0.857075	0.151207	4.81216	-0.158979
GPR110	0.963033	-0.179696	0.857391	0.638579	1.45234	-0.0376674
HOXB6	1.03167	0.177557	0.859071	0.731267	1.45547	0.0311777
GPR1	0.949613	-0.175717	0.860516	0.53346	1.69041	-0.0517004
TPRXL	0.970339	-0.171944	0.863481	0.688438	1.36767	-0.03011
HRCT1	0.95431	-0.169351	0.86552	0.555429	1.63965	-0.0467667
FAM126A	1.05349	0.164885	0.869035	0.567039	1.95727	0.0521112
RP11.903H12.5	0.799513	-0.164571	0.869282	0.0556574	11.4849	-0.223753
HSD11B2	1.03768	0.163982	0.869746	0.666886	1.61465	0.0369909
FOLR1	0.974652	-0.162296	0.871072	0.714811	1.32895	-0.0256749
TNS3	1.03632	0.161503	0.871697	0.672153	1.59779	0.0356751
TSLP	1.05827	0.158048	0.874419	0.524311	2.136	0.0566324
TRAF5	0.958192	-0.15716	0.875119	0.562529	1.63215	-0.0427071
CDR2	0.953434	-0.15659	0.875568	0.524909	1.7318	-0.0476846
STEAP1B	0.970377	-0.156568	0.875586	0.665971	1.41392	-0.030071
NDUFA4L2	1.02892	0.15649	0.875646	0.719952	1.47048	0.0285106
PGC	0.989554	-0.154619	0.877122	0.866225	1.13044	-0.0105009
STEAP4	1.03141	0.154234	0.877425	0.69623	1.52795	0.0309262
PCDHA4	0.911402	-0.153938	0.877658	0.279725	2.96954	-0.0927714
HOXB5	1.0299	0.153617	0.877911	0.70719	1.49988	0.0294637
DSG1	1.01907	0.152269	0.878975	0.799131	1.29953	0.0188877
C2orf61	1.08312	0.151245	0.879782	0.384879	3.04808	0.0798427
PAPSS2	0.963509	-0.149435	0.88121	0.59171	1.56893	-0.0371739
BNIP3	1.03075	0.149401	0.881237	0.692746	1.53369	0.030291
TMEM79	1.03495	0.147112	0.883044	0.654878	1.6356	0.034351
PVRL4	1.03757	0.146429	0.883583	0.633324	1.69984	0.0368808
GAPDH	0.955891	-0.145882	0.884015	0.521422	1.75238	-0.0451114
GNE	0.960566	-0.145386	0.884406	0.558436	1.65227	-0.0402329
TPSG1	1.05055	0.144471	0.885128	0.538128	2.0509	0.0493106
INSL6	0.940422	-0.142923	0.886351	0.40503	2.18353	-0.0614264
FAM171A1	1.028	0.142318	0.886828	0.702752	1.50379	0.0276198
DSP	1.0422	0.14221	0.886914	0.589588	1.84227	0.0413333
ACBD4	1.05031	0.141242	0.887679	0.5315	2.07554	0.0490852
VSIG1	0.983689	-0.14108	0.887807	0.78277	1.23618	-0.0164456
FAM134B	1.02669	0.139476	0.889074	0.709089	1.48654	0.0263381
INSL3	1.05603	0.138394	0.889929	0.48793	2.28558	0.0545183
BPIFB1	1.01372	0.13797	0.890264	0.835284	1.23028	0.0136292
REG1A	1.00964	0.13784	0.890367	0.880858	1.15726	0.00959659
KLHL23	0.967125	-0.136874	0.89113	0.599239	1.56086	-0.0334278
DSC3	1.0124	0.134585	0.89294	0.846088	1.2114	0.0123226
CHRNA7	1.07578	0.134537	0.892978	0.371176	3.11792	0.0730443
AK7	0.947771	-0.132505	0.894585	0.428657	2.09555	-0.0536425
RAB38	1.02313	0.132275	0.894767	0.72913	1.43567	0.0228628
UGT1A1	0.953504	-0.131047	0.895738	0.467804	1.94348	-0.047612
CFB	1.02301	0.128945	0.897401	0.723985	1.44553	0.0227454
RDM1	0.951263	-0.128388	0.897842	0.443644	2.0397	-0.0499652
IFNE	1.04117	0.127767	0.898334	0.560716	1.9333	0.040344
CALML3	0.988884	-0.127367	0.89865	0.832605	1.1745	-0.0111784
SHROOM2	0.967648	-0.126955	0.898976	0.582395	1.60774	-0.0328872
D4S234E	1.0304	0.125255	0.900321	0.644929	1.64626	0.0299442
CAMK2N2	1.0314	0.123792	0.90148	0.63222	1.68261	0.0309127
TNFSF15	0.969703	-0.123539	0.90168	0.595196	1.57986	-0.0307656
DDO	0.955663	-0.122909	0.902179	0.463699	1.96958	-0.0453498
CHRNA9	0.952935	-0.122872	0.902209	0.441668	2.05604	-0.0482086
MTSS1	0.975154	-0.122698	0.902346	0.652421	1.45753	-0.0251601
ZPBP2	0.935383	-0.121987	0.90291	0.319799	2.73591	-0.066799
PRRX2	0.972912	-0.120472	0.90411	0.622356	1.52092	-0.0274619
ZG16	1.0526	0.119664	0.904749	0.454585	2.43731	0.0512633
FGF19	1.01464	0.11799	0.906076	0.797057	1.29161	0.0145298
PIWIL2	0.957491	-0.117736	0.906277	0.464603	1.97328	-0.0434389
DPCR1	0.987899	-0.117141	0.906748	0.805827	1.21111	-0.0121752
SLC2A10	1.02679	0.117111	0.906772	0.659638	1.59831	0.0264405
TNFRSF10D	1.03071	0.113954	0.909275	0.61265	1.73404	0.0302451
SFN	1.02626	0.112491	0.910434	0.653322	1.61208	0.0259195
GJB6	1.01129	0.110601	0.911933	0.828881	1.23383	0.011224
CMTM7	0.971467	-0.109031	0.913178	0.577336	1.63466	-0.0289483
LYPD5	1.02836	0.104542	0.916739	0.608717	1.73731	0.0279694
SHH	1.02148	0.100239	0.920155	0.674159	1.54774	0.0212521
FCAMR	1.03481	0.0987202	0.92136	0.52458	2.04132	0.0342191
PKN1	1.02417	0.0957139	0.923748	0.628053	1.67011	0.0238806
IGFL1	1.0123	0.0953038	0.924073	0.787304	1.30159	0.0122226
CLCNKA	0.927434	-0.0952187	0.924141	0.196716	4.37245	-0.0753338
GM2A	1.03278	0.0946796	0.924569	0.529671	2.01378	0.0322571
CCDC177	1.03945	0.0943762	0.92481	0.465375	2.32171	0.0386953
PPP2R2C	0.985395	-0.0940363	0.92508	0.725162	1.33902	-0.0147125
GABRP	0.989018	-0.0937183	0.925333	0.785068	1.24595	-0.0110428
SPINK2	0.965738	-0.0924039	0.926377	0.461017	2.02303	-0.0348623
B3GNT4	1.04224	0.0916735	0.926957	0.430341	2.5242	0.0413731
SSTR1	0.986172	-0.0893006	0.928843	0.726485	1.33869	-0.0139245
TMEM40	1.01324	0.0892056	0.928918	0.758894	1.35284	0.0131558
TRPM2	0.967524	-0.0879438	0.929921	0.463566	2.01935	-0.033015
AC009022.1	1.05436	0.0878129	0.930025	0.323535	3.436	0.0529297
EEPD1	1.02113	0.0874807	0.930289	0.639133	1.63145	0.0209135
IL20RB	0.987116	-0.0864117	0.931139	0.735574	1.32468	-0.012968
ENAM	0.957217	-0.0854371	0.931914	0.351061	2.60999	-0.043725
SNPH	0.977735	-0.0852793	0.932039	0.58274	1.64047	-0.0225167
GDA	1.013	0.0840307	0.933032	0.74954	1.36906	0.0129139
FAM101A	1.00986	0.0819037	0.934723	0.798455	1.27725	0.00981576
SFTPA2	0.974708	-0.0817311	0.934861	0.527328	1.80164	-0.0256171
CACNA2D4	0.950398	-0.0814994	0.935045	0.279616	3.23035	-0.0508742
KCTD11	1.03074	0.0806707	0.935704	0.49392	2.15102	0.0302793
THEG	1.03616	0.0799303	0.936293	0.433633	2.4759	0.035524
BDKRB1	1.02487	0.078769	0.937216	0.556196	1.88846	0.0245635
OR6C70	1.0527	0.07738	0.938321	0.286664	3.86575	0.0513561
GJB2	1.01298	0.0762398	0.939228	0.72715	1.41116	0.0128956
CTSH	0.983525	-0.07597	0.939443	0.640695	1.5098	-0.0166125
PTPN20A	0.979334	-0.0740756	0.94095	0.563601	1.70173	-0.0208824
SLC29A3	0.977965	-0.0731328	0.9417	0.538261	1.77686	-0.022281
SLC34A2	1.01054	0.0725304	0.94218	0.76112	1.34171	0.0104895
NAAA	1.02581	0.0717774	0.942779	0.511546	2.05707	0.0254814
MUM1L1	0.970289	-0.0714728	0.943021	0.424328	2.21871	-0.0301609
SLC9A2	1.01291	0.0710404	0.943366	0.711027	1.44296	0.0128264
CMBL	1.01298	0.0700395	0.944162	0.706139	1.45315	0.0128946
DNAH2	0.981423	-0.0699278	0.944251	0.580223	1.66003	-0.0187521
ITM2C	1.0148	0.0694401	0.944639	0.670357	1.53622	0.0146902
GABRB3	0.981202	-0.0692768	0.944769	0.573576	1.67852	-0.0189768
DGKD	1.01991	0.0692118	0.944821	0.583658	1.78222	0.0197098
KRT1	1.00842	0.0665368	0.94695	0.78765	1.29108	0.00838821
WFDC12	1.01323	0.0655193	0.947761	0.683871	1.50121	0.0131418
TCHHL1	1.05268	0.064796	0.948336	0.222797	4.97371	0.0513362
C9orf135	1.04849	0.0646979	0.948415	0.249819	4.40049	0.0473481
FAM25A	0.992225	-0.0627428	0.949971	0.777538	1.26619	-0.00780515
GFI1B	0.950292	-0.06272	0.949989	0.193152	4.67535	-0.0509862
ADH4	1.02373	0.0623105	0.950316	0.489563	2.14073	0.0234525
CFAP46	0.974841	-0.061371	0.951064	0.432029	2.19965	-0.0254814
MAP2K6	0.981492	-0.0611423	0.951246	0.53927	1.78635	-0.0186817
KIAA1549	1.01495	0.0595104	0.952546	0.622516	1.65479	0.0148423
FOXD4L1	1.05479	0.0583511	0.953469	0.175818	6.32802	0.0533401
DTX4	1.01233	0.0574802	0.954163	0.666641	1.53727	0.0122516
GOLGA7B	1.0143	0.0574131	0.954216	0.624654	1.647	0.0142
TRABD2A	0.986769	-0.0569116	0.954616	0.623739	1.56109	-0.0133194
MUC4	1.00803	0.0564034	0.95502	0.763355	1.33114	0.00800118
HRAS	1.02351	0.0554311	0.955795	0.450009	2.3279	0.0232399
FCHO1	1.01484	0.0548191	0.956283	0.599255	1.71865	0.0147344
ULBP2	1.01356	0.0538347	0.957067	0.620785	1.65483	0.0134654
CST6	1.00902	0.0536486	0.957215	0.726905	1.40062	0.00897632
AMH	1.01267	0.052915	0.9578	0.635212	1.61443	0.0125915
ATHL1	0.989271	-0.0491282	0.960817	0.643318	1.52127	-0.0107866
OLFM4	1.00327	0.0472519	0.962312	0.876259	1.14869	0.00326326
NEU2	0.972421	-0.0472395	0.962322	0.304737	3.10301	-0.0279668
IL36RN	1.00599	0.0452775	0.963886	0.776695	1.30299	0.00597589
GPR144	1.03135	0.0448643	0.964215	0.267763	3.97247	0.0308681
MSH5	1.01548	0.043325	0.965442	0.506821	2.03464	0.0153621
CHRFAM7A	1.04811	0.0373102	0.970238	0.0887818	12.3735	0.0469921
ATP2A3	0.993918	-0.0371576	0.970359	0.720437	1.37121	-0.00610071
FOSL1	1.00783	0.036294	0.971048	0.661279	1.53601	0.00780303
ZNF474	1.01542	0.0358227	0.971424	0.439694	2.34497	0.0152976
CCDC170	0.987046	-0.035469	0.971706	0.480206	2.02884	-0.0130387
DOK1	1.01177	0.0349879	0.972089	0.525405	1.94835	0.0116976
ETNPPL	0.979967	-0.0346257	0.972378	0.311698	3.08098	-0.0202367
C11orf86	1.00635	0.0328589	0.973787	0.689978	1.46778	0.00632752
LGALS2	0.995244	-0.0310639	0.975219	0.73672	1.34449	-0.00476713
PSCA	0.996451	-0.0307079	0.975502	0.794148	1.25029	-0.00355545
NEU4	0.992123	-0.0292015	0.976704	0.583511	1.68687	-0.00790816
SARM1	0.986863	-0.02855	0.977223	0.398092	2.44642	-0.0132243
MALRD1	0.990494	-0.0273409	0.978188	0.499446	1.96433	-0.00955143
ALOX12B	1.00496	0.0269798	0.978476	0.701452	1.4398	0.0049494
S100A7A	1.00338	0.0251338	0.979948	0.770992	1.30582	0.00337845
HAL	1.01069	0.0231754	0.98151	0.411243	2.48391	0.0106325
LYPD3	0.997398	-0.022084	0.982381	0.791476	1.2569	-0.00260563
TMEM132D	0.975822	-0.0208348	0.983377	0.0976007	9.75637	-0.024475
GGT6	1.00389	0.0205216	0.983627	0.69257	1.45517	0.00388695
LAIR2	0.994522	-0.0183146	0.985388	0.552498	1.79019	-0.00549272
GLB1L2	1.00376	0.0174025	0.986116	0.657886	1.53147	0.00375116
SLC6A11	0.99626	-0.0171563	0.986312	0.649357	1.52849	-0.00374667
SLC10A6	0.9965	-0.0161447	0.987119	0.651051	1.52525	-0.00350628
CNGB1	1.00359	0.0144873	0.988441	0.617927	1.62996	0.00358472
ZNF750	1.00163	0.0133041	0.989385	0.787925	1.2733	0.00162898
CCDC129	1.01051	0.0131286	0.989525	0.212319	4.80937	0.0104503
SGK1	0.997031	-0.0124448	0.990071	0.6242	1.59255	-0.00297355
AC011513.3	0.995457	-0.0117301	0.990641	0.465145	2.13038	-0.00455357
EPB41L1	1.00278	0.0104902	0.99163	0.596942	1.68453	0.00277626
SPRR2G	0.998929	-0.00989555	0.992105	0.807921	1.2351	-0.00107146
ZSWIM5	1.00263	0.00930293	0.992577	0.576164	1.74477	0.00262952
MGAT5B	1.00336	0.00801081	0.993608	0.44209	2.27719	0.00334986
SAA2	1.00116	0.00664335	0.994699	0.711	1.40974	0.00116004
TSPAN10	1.002	0.00483777	0.99614	0.445256	2.25491	0.00200205
TAS2R38	0.998197	-0.00449984	0.99641	0.454904	2.19035	-0.00180425
SELENBP1	1.00072	0.00447011	0.996433	0.730862	1.37021	0.000716707
LY75	0.999061	-0.00384088	0.996935	0.618438	1.61394	-0.000939894
IGFALS	1.00082	0.00356641	0.997154	0.638483	1.56878	0.000817885
CA3	1.00067	0.00211124	0.998315	0.537449	1.86314	0.00066957
TCN1	0.999961	-0.000276184	0.99978	0.757551	1.31994	-3.9121e-05
LDHD	0.999996	-1.51e-05	0.999988	0.615113	1.6257	-3.75159e-06

## Sheet: Table-S3
Table-S3: The Coefficient of the Risk Factor
Gene	Coefficient
HES5	2.01162
LKAAEAR1	1.22275
KCNJ13	1.10821
HIST1H2BM	0.96275
FN3K	0.582922
EGR4	0.317447
RND1	0.27229
IGFBP1	0.252085
SLC6A7	0.223039
DNAJC15	0.187181
ZNF91	0.178901
CACNG8	0.14525
IFITM5	0.143364
SATB2	0.1146
ZC3H12B	0.0510594
CASP5	0.0250355
SH3BP1	-0.19074
MT1X	-0.416995
C9	-0.579487
PHYHD1	-0.593601
PNPLA3	-0.706498
FAM155A	-1.74256

## Sheet: Table-S4
Table-S4: Pathway Enrichment analysis of Risk Score (KEGG gene sets)
High Risk Group
NAME	SIZE	ES	NES	NOM p-val	FDR q-val	FWER p-val	RANK AT MAX	LEADING EDGE
KEGG_MATURITY_ONSET_DIABETES_OF_THE_YOUNG	25	0.691558	1.86216	0.00210084	0.249114	0.186	1744	tags=56%, list=9%, signal=61%
KEGG_OXIDATIVE_PHOSPHORYLATION	114	0.520048	1.79591	0.0144033	0.23657	0.295	4692	tags=53%, list=24%, signal=69%
KEGG_PENTOSE_AND_GLUCURONATE_INTERCONVERSIONS	28	0.60966	1.75164	0.0172043	0.23473	0.395	3699	tags=46%, list=19%, signal=57%
KEGG_PARKINSONS_DISEASE	112	0.492698	1.70442	0.0318471	0.280934	0.518	4017	tags=46%, list=20%, signal=57%
KEGG_RIBOSOME	87	0.710682	1.67562	0.0638723	0.285436	0.58	3532	tags=74%, list=18%, signal=89%
KEGG_ARGININE_AND_PROLINE_METABOLISM	53	0.440485	1.65502	0.0131579	0.27982	0.62	3717	tags=42%, list=19%, signal=51%
KEGG_NITROGEN_METABOLISM	23	0.524228	1.63605	0.030303	0.273426	0.655	3628	tags=48%, list=18%, signal=59%
KEGG_HUNTINGTONS_DISEASE	166	0.404794	1.61235	0.0431211	0.281662	0.691	3255	tags=36%, list=17%, signal=43%
KEGG_CITRATE_CYCLE_TCA_CYCLE	30	0.552369	1.54433	0.087444	0.39108	0.793	3904	tags=50%, list=20%, signal=62%
KEGG_AMINOACYL_TRNA_BIOSYNTHESIS	22	0.575168	1.54158	0.0826087	0.358298	0.794	6693	tags=68%, list=34%, signal=103%
KEGG_DRUG_METABOLISM_OTHER_ENZYMES	51	0.452477	1.53682	0.0310421	0.334902	0.801	4756	tags=45%, list=24%, signal=59%
KEGG_DRUG_METABOLISM_CYTOCHROME_P450	70	0.461073	1.51402	0.0559006	0.353088	0.834	3938	tags=40%, list=20%, signal=50%
KEGG_BUTANOATE_METABOLISM	34	0.448851	1.51128	0.0574949	0.330685	0.837	1483	tags=24%, list=8%, signal=25%
KEGG_ALZHEIMERS_DISEASE	151	0.367689	1.49091	0.0694737	0.346535	0.869	4087	tags=40%, list=21%, signal=50%
KEGG_GLYOXYLATE_AND_DICARBOXYLATE_METABOLISM	16	0.542385	1.47531	0.0879828	0.352412	0.883	3530	tags=38%, list=18%, signal=46%
KEGG_SELENOAMINO_ACID_METABOLISM	24	0.500953	1.46804	0.0903226	0.344482	0.888	3795	tags=46%, list=19%, signal=57%
KEGG_PEROXISOME	78	0.413549	1.44937	0.0862832	0.359516	0.904	4742	tags=41%, list=24%, signal=54%
KEGG_METABOLISM_OF_XENOBIOTICS_BY_CYTOCHROME_P450	68	0.447348	1.44076	0.114519	0.357027	0.908	3938	tags=38%, list=20%, signal=48%
KEGG_SPHINGOLIPID_METABOLISM	36	0.439045	1.43353	0.0887949	0.350884	0.913	4357	tags=47%, list=22%, signal=61%
KEGG_ALANINE_ASPARTATE_AND_GLUTAMATE_METABOLISM	30	0.423483	1.43339	0.0854701	0.33386	0.913	3373	tags=40%, list=17%, signal=48%
KEGG_PROXIMAL_TUBULE_BICARBONATE_RECLAMATION	23	0.44311	1.3988	0.0899796	0.376272	0.939	3733	tags=39%, list=19%, signal=48%
KEGG_TAURINE_AND_HYPOTAURINE_METABOLISM	10	0.539805	1.39052	0.0859375	0.373785	0.943	3153	tags=50%, list=16%, signal=59%
KEGG_RETINOL_METABOLISM	64	0.416496	1.36478	0.0963115	0.404156	0.955	4756	tags=47%, list=24%, signal=62%
KEGG_PROTEIN_EXPORT	22	0.456074	1.32645	0.166667	0.458929	0.967	6086	tags=55%, list=31%, signal=79%
KEGG_PYRUVATE_METABOLISM	40	0.372763	1.30253	0.181818	0.488731	0.98	2335	tags=25%, list=12%, signal=28%
KEGG_CARDIAC_MUSCLE_CONTRACTION	77	0.350341	1.29906	0.115385	0.476467	0.98	4257	tags=42%, list=22%, signal=53%
KEGG_OTHER_GLYCAN_DEGRADATION	16	0.501638	1.27638	0.216274	0.502279	0.982	4348	tags=56%, list=22%, signal=72%
KEGG_VALINE_LEUCINE_AND_ISOLEUCINE_BIOSYNTHESIS	8	0.555717	1.27295	0.202559	0.491022	0.984	3524	tags=38%, list=18%, signal=46%
KEGG_BASE_EXCISION_REPAIR	33	0.443412	1.2714	0.259101	0.477227	0.984	2903	tags=24%, list=15%, signal=28%
KEGG_ASCORBATE_AND_ALDARATE_METABOLISM	25	0.446625	1.25779	0.212944	0.485574	0.987	3699	tags=36%, list=19%, signal=44%
KEGG_SPLICEOSOME	125	0.389834	1.25675	0.263158	0.471026	0.987	4913	tags=38%, list=25%, signal=51%
KEGG_PRIMARY_BILE_ACID_BIOSYNTHESIS	16	0.447737	1.25552	0.189979	0.458233	0.987	3230	tags=44%, list=16%, signal=52%
KEGG_LINOLEIC_ACID_METABOLISM	29	0.39697	1.21285	0.215886	0.521965	0.994	4669	tags=48%, list=24%, signal=63%
KEGG_TERPENOID_BACKBONE_BIOSYNTHESIS	15	0.47233	1.19033	0.306723	0.5488	0.995	1322	tags=27%, list=7%, signal=29%
KEGG_BETA_ALANINE_METABOLISM	22	0.369668	1.18652	0.231278	0.540446	0.995	3159	tags=32%, list=16%, signal=38%
KEGG_HISTIDINE_METABOLISM	28	0.371634	1.1864	0.22479	0.525747	0.995	1865	tags=21%, list=9%, signal=24%
KEGG_CYSTEINE_AND_METHIONINE_METABOLISM	34	0.338704	1.17902	0.261411	0.526857	0.995	4062	tags=35%, list=21%, signal=44%
KEGG_PANTOTHENATE_AND_COA_BIOSYNTHESIS	16	0.398318	1.16756	0.246377	0.534757	0.995	4433	tags=50%, list=22%, signal=64%
KEGG_PROPANOATE_METABOLISM	31	0.372621	1.15838	0.308696	0.537325	0.995	5118	tags=39%, list=26%, signal=52%
KEGG_PORPHYRIN_AND_CHLOROPHYLL_METABOLISM	40	0.356861	1.13973	0.298539	0.559466	0.997	3699	tags=30%, list=19%, signal=37%
KEGG_PPAR_SIGNALING_PATHWAY	69	0.295159	1.11655	0.292308	0.588644	1	3580	tags=28%, list=18%, signal=34%
KEGG_N_GLYCAN_BIOSYNTHESIS	46	0.360435	1.11255	0.378788	0.582402	1	5534	tags=46%, list=28%, signal=63%
KEGG_VALINE_LEUCINE_AND_ISOLEUCINE_DEGRADATION	43	0.343185	1.09736	0.348291	0.597589	1	3716	tags=33%, list=19%, signal=40%
KEGG_BIOSYNTHESIS_OF_UNSATURATED_FATTY_ACIDS	20	0.349363	1.0754	0.349372	0.624564	1	3279	tags=40%, list=17%, signal=48%
KEGG_GLYCINE_SERINE_AND_THREONINE_METABOLISM	31	0.324934	1.05403	0.375	0.651856	1	721	tags=16%, list=4%, signal=17%
KEGG_GLUTATHIONE_METABOLISM	48	0.311529	1.05201	0.391209	0.64163	1	6151	tags=46%, list=31%, signal=66%
KEGG_PYRIMIDINE_METABOLISM	98	0.272077	1.02947	0.423404	0.671013	1	4637	tags=31%, list=24%, signal=40%
KEGG_FOLATE_BIOSYNTHESIS	10	0.404824	1.02328	0.421384	0.668685	1	2973	tags=40%, list=15%, signal=47%
KEGG_SULFUR_METABOLISM	13	0.39458	1.02177	0.424242	0.657725	1	4252	tags=54%, list=22%, signal=69%
KEGG_PROTEASOME	43	0.370882	1.00899	0.47412	0.667289	1	5695	tags=47%, list=29%, signal=65%
KEGG_RIBOFLAVIN_METABOLISM	14	0.348739	1.00595	0.453061	0.660504	1	384	tags=14%, list=2%, signal=15%
KEGG_FATTY_ACID_METABOLISM	42	0.305782	0.983388	0.455487	0.686834	1	3580	tags=29%, list=18%, signal=35%
KEGG_STEROID_HORMONE_BIOSYNTHESIS	55	0.290911	0.964541	0.486542	0.708575	1	3699	tags=31%, list=19%, signal=38%
KEGG_GLYCEROLIPID_METABOLISM	42	0.259716	0.953899	0.525424	0.715114	1	1353	tags=17%, list=7%, signal=18%
KEGG_RNA_POLYMERASE	29	0.31188	0.939801	0.513513	0.728325	1	3515	tags=28%, list=18%, signal=34%
KEGG_TRYPTOPHAN_METABOLISM	39	0.271783	0.929885	0.535948	0.73451	1	3559	tags=26%, list=18%, signal=31%
KEGG_VIBRIO_CHOLERAE_INFECTION	52	0.245143	0.916225	0.583682	0.746288	1	4732	tags=38%, list=24%, signal=50%
KEGG_GLYCOSYLPHOSPHATIDYLINOSITOL_GPI_ANCHOR_BIOSYNTHESIS	25	0.304958	0.915945	0.534447	0.73389	1	2284	tags=20%, list=12%, signal=23%
KEGG_GLYCOSPHINGOLIPID_BIOSYNTHESIS_LACTO_AND_NEOLACTO_SERIES	26	0.26796	0.912245	0.570858	0.72826	1	1892	tags=23%, list=10%, signal=25%
KEGG_PHENYLALANINE_METABOLISM	17	0.305671	0.900408	0.595041	0.736966	1	3852	tags=24%, list=20%, signal=29%
KEGG_GLYCEROPHOSPHOLIPID_METABOLISM	72	0.227157	0.888181	0.62605	0.746033	1	4705	tags=32%, list=24%, signal=42%
KEGG_NICOTINATE_AND_NICOTINAMIDE_METABOLISM	24	0.249447	0.865875	0.667315	0.774476	1	2725	tags=25%, list=14%, signal=29%
KEGG_GLYCOLYSIS_GLUCONEOGENESIS	62	0.227525	0.865072	0.64375	0.763645	1	2335	tags=19%, list=12%, signal=22%
KEGG_STEROID_BIOSYNTHESIS	17	0.311653	0.841231	0.627957	0.793242	1	991	tags=18%, list=5%, signal=19%
KEGG_ARACHIDONIC_ACID_METABOLISM	58	0.219032	0.822322	0.741551	0.814755	1	5089	tags=40%, list=26%, signal=53%
KEGG_GALACTOSE_METABOLISM	26	0.254949	0.820999	0.713675	0.804525	1	2116	tags=23%, list=11%, signal=26%
KEGG_AMINO_SUGAR_AND_NUCLEOTIDE_SUGAR_METABOLISM	43	0.236736	0.820987	0.684959	0.79255	1	4721	tags=37%, list=24%, signal=49%
KEGG_ABC_TRANSPORTERS	44	0.227031	0.812695	0.738523	0.794737	1	3192	tags=23%, list=16%, signal=27%
KEGG_AMYOTROPHIC_LATERAL_SCLEROSIS_ALS	53	0.211365	0.800584	0.78252	0.802952	1	4509	tags=34%, list=23%, signal=44%
KEGG_TYROSINE_METABOLISM	40	0.223366	0.796879	0.77459	0.796925	1	3852	tags=25%, list=20%, signal=31%
KEGG_NON_HOMOLOGOUS_END_JOINING	12	0.304828	0.793855	0.715812	0.790528	1	2983	tags=25%, list=15%, signal=29%
KEGG_STARCH_AND_SUCROSE_METABOLISM	51	0.216522	0.783605	0.775468	0.795237	1	3699	tags=25%, list=19%, signal=31%
KEGG_RNA_DEGRADATION	54	0.238567	0.775764	0.712788	0.797719	1	2856	tags=19%, list=14%, signal=22%
KEGG_FRUCTOSE_AND_MANNOSE_METABOLISM	33	0.229009	0.762518	0.773626	0.806367	1	4580	tags=33%, list=23%, signal=43%
KEGG_RENIN_ANGIOTENSIN_SYSTEM	17	0.268904	0.762048	0.785417	0.796158	1	2592	tags=24%, list=13%, signal=27%
KEGG_ONE_CARBON_POOL_BY_FOLATE	17	0.257758	0.726751	0.762009	0.837327	1	6485	tags=53%, list=33%, signal=79%
KEGG_HOMOLOGOUS_RECOMBINATION	26	0.247243	0.6925	0.781513	0.872792	1	6582	tags=38%, list=33%, signal=58%
KEGG_LIMONENE_AND_PINENE_DEGRADATION	9	0.279399	0.683323	0.82268	0.872828	1	905	tags=11%, list=5%, signal=12%
KEGG_DNA_REPLICATION	36	0.258866	0.675485	0.779626	0.871308	1	4849	tags=36%, list=25%, signal=48%
KEGG_OLFACTORY_TRANSDUCTION	384	0.295523	0.649999	0.851464	0.888373	1	7024	tags=43%, list=36%, signal=65%
KEGG_BASAL_TRANSCRIPTION_FACTORS	35	0.181705	0.578162	0.946058	0.938856	1	3284	tags=20%, list=17%, signal=24%
Low Risk Group
NAME	SIZE	ES	NES	NOM p-val	FDR q-val	FWER p-val	RANK AT MAX	LEADING EDGE
KEGG_FOCAL_ADHESION	197	-0.51912	-1.88655	0	0.0893392	0.129	4688	tags=52%, list=24%, signal=67%
KEGG_ECM_RECEPTOR_INTERACTION	84	-0.601584	-1.9037	0.00208768	0.112082	0.113	3922	tags=60%, list=20%, signal=74%
KEGG_REGULATION_OF_ACTIN_CYTOSKELETON	211	-0.416605	-1.73564	0.004	0.142922	0.431	4024	tags=38%, list=20%, signal=48%
KEGG_ARRHYTHMOGENIC_RIGHT_VENTRICULAR_CARDIOMYOPATHY_ARVC	74	-0.542081	-1.94964	0.00414938	0.137694	0.074	3922	tags=50%, list=20%, signal=62%
KEGG_AXON_GUIDANCE	128	-0.424725	-1.71781	0.00419287	0.119222	0.47	5011	tags=46%, list=25%, signal=61%
KEGG_MELANOGENESIS	101	-0.410951	-1.6674	0.00595238	0.151907	0.602	4676	tags=47%, list=24%, signal=61%
KEGG_PATHWAYS_IN_CANCER	322	-0.401932	-1.72232	0.0059761	0.12596	0.457	4676	tags=41%, list=24%, signal=53%
KEGG_GLYCOSAMINOGLYCAN_BIOSYNTHESIS_CHONDROITIN_SULFATE	22	-0.661895	-1.88173	0.00607288	0.0696969	0.137	4037	tags=59%, list=20%, signal=74%
KEGG_HYPERTROPHIC_CARDIOMYOPATHY_HCM	83	-0.520431	-1.86541	0.00630252	0.0646619	0.166	4020	tags=51%, list=20%, signal=63%
KEGG_DILATED_CARDIOMYOPATHY	90	-0.5254	-1.85151	0.0109409	0.0616863	0.193	4100	tags=54%, list=21%, signal=68%
KEGG_SMALL_CELL_LUNG_CANCER	84	-0.49409	-1.72524	0.011976	0.13702	0.451	3750	tags=42%, list=19%, signal=51%
KEGG_NEUROTROPHIN_SIGNALING_PATHWAY	125	-0.438127	-1.69482	0.0137795	0.132419	0.535	5713	tags=51%, list=29%, signal=72%
KEGG_ACUTE_MYELOID_LEUKEMIA	57	-0.490906	-1.74214	0.0142276	0.155203	0.417	3673	tags=40%, list=19%, signal=49%
KEGG_MAPK_SIGNALING_PATHWAY	266	-0.3345	-1.47849	0.0262097	0.192428	0.888	5160	tags=41%, list=26%, signal=55%
KEGG_ADIPOCYTOKINE_SIGNALING_PATHWAY	67	-0.394182	-1.52382	0.0268714	0.192912	0.839	5713	tags=51%, list=29%, signal=71%
KEGG_BASAL_CELL_CARCINOMA	55	-0.469215	-1.61375	0.0282258	0.18051	0.693	3901	tags=45%, list=20%, signal=57%
KEGG_CHEMOKINE_SIGNALING_PATHWAY	184	-0.424268	-1.64998	0.0288066	0.162819	0.639	5680	tags=48%, list=29%, signal=67%
KEGG_HEDGEHOG_SIGNALING_PATHWAY	56	-0.455772	-1.55006	0.0293501	0.209988	0.803	4614	tags=54%, list=23%, signal=70%
KEGG_FC_GAMMA_R_MEDIATED_PHAGOCYTOSIS	92	-0.412953	-1.60427	0.029661	0.171094	0.706	5867	tags=53%, list=30%, signal=75%
KEGG_GAP_JUNCTION	87	-0.386691	-1.5409	0.030426	0.180089	0.815	4978	tags=41%, list=25%, signal=55%
KEGG_TOLL_LIKE_RECEPTOR_SIGNALING_PATHWAY	102	-0.42953	-1.64421	0.0308642	0.157636	0.649	4198	tags=32%, list=21%, signal=41%
KEGG_WNT_SIGNALING_PATHWAY	150	-0.371851	-1.51562	0.0316832	0.188368	0.848	4755	tags=43%, list=24%, signal=57%
KEGG_B_CELL_RECEPTOR_SIGNALING_PATHWAY	75	-0.433417	-1.59427	0.0352697	0.165866	0.725	5680	tags=49%, list=29%, signal=69%
KEGG_PROSTATE_CANCER	89	-0.409885	-1.54418	0.0406977	0.190944	0.811	3673	tags=36%, list=19%, signal=44%
KEGG_PROGESTERONE_MEDIATED_OOCYTE_MATURATION	85	-0.423716	-1.54399	0.0426357	0.183477	0.811	2499	tags=29%, list=13%, signal=34%
KEGG_PANCREATIC_CANCER	69	-0.427053	-1.54702	0.0438247	0.204918	0.809	5817	tags=51%, list=30%, signal=72%
KEGG_LEISHMANIA_INFECTION	69	-0.496054	-1.6061	0.0520833	0.178515	0.703	5469	tags=58%, list=28%, signal=80%
KEGG_RENAL_CELL_CARCINOMA	66	-0.436877	-1.51565	0.0521921	0.195062	0.848	7109	tags=61%, list=36%, signal=94%
KEGG_JAK_STAT_SIGNALING_PATHWAY	155	-0.405382	-1.54468	0.0574949	0.198671	0.81	5861	tags=44%, list=30%, signal=62%
KEGG_DORSO_VENTRAL_AXIS_FORMATION	24	-0.464209	-1.4967	0.0601202	0.202025	0.867	4747	tags=58%, list=24%, signal=77%
KEGG_GLIOMA	65	-0.37853	-1.42941	0.0727273	0.237589	0.927	5699	tags=46%, list=29%, signal=65%
KEGG_ERBB_SIGNALING_PATHWAY	86	-0.380578	-1.46846	0.0758483	0.198261	0.897	5680	tags=47%, list=29%, signal=65%
KEGG_VASCULAR_SMOOTH_MUSCLE_CONTRACTION	112	-0.403533	-1.49131	0.0764463	0.195717	0.871	4100	tags=38%, list=21%, signal=48%
KEGG_HEMATOPOIETIC_CELL_LINEAGE	85	-0.508294	-1.60264	0.0782241	0.164423	0.71	5752	tags=55%, list=29%, signal=78%
KEGG_GLYCOSAMINOGLYCAN_BIOSYNTHESIS_HEPARAN_SULFATE	26	-0.430105	-1.40803	0.0795229	0.252223	0.94	4460	tags=42%, list=23%, signal=55%
KEGG_FC_EPSILON_RI_SIGNALING_PATHWAY	79	-0.342195	-1.36429	0.0811881	0.28845	0.957	5769	tags=46%, list=29%, signal=64%
KEGG_INSULIN_SIGNALING_PATHWAY	137	-0.346127	-1.41734	0.0831722	0.246812	0.933	3851	tags=34%, list=20%, signal=42%
KEGG_ENDOMETRIAL_CANCER	52	-0.398949	-1.39421	0.0846457	0.256611	0.945	3673	tags=35%, list=19%, signal=42%
KEGG_MTOR_SIGNALING_PATHWAY	51	-0.394468	-1.40618	0.0862069	0.248276	0.941	4654	tags=41%, list=24%, signal=54%
KEGG_VIRAL_MYOCARDITIS	68	-0.450066	-1.48195	0.0929752	0.194093	0.882	5341	tags=51%, list=27%, signal=70%
KEGG_CIRCADIAN_RHYTHM_MAMMAL	13	-0.592476	-1.4912	0.0987654	0.190041	0.872	4422	tags=62%, list=22%, signal=79%
KEGG_MELANOMA	71	-0.344001	-1.32861	0.104628	0.278828	0.967	4654	tags=37%, list=24%, signal=48%
KEGG_NON_SMALL_CELL_LUNG_CANCER	54	-0.368584	-1.35445	0.110039	0.28781	0.961	5351	tags=43%, list=27%, signal=58%
KEGG_GNRH_SIGNALING_PATHWAY	101	-0.329042	-1.34472	0.112426	0.275752	0.964	4100	tags=34%, list=21%, signal=42%
KEGG_ADHERENS_JUNCTION	68	-0.369875	-1.35048	0.114754	0.286726	0.964	2970	tags=29%, list=15%, signal=35%
KEGG_CELL_ADHESION_MOLECULES_CAMS	128	-0.437902	-1.49469	0.117271	0.197449	0.869	4956	tags=50%, list=25%, signal=66%
KEGG_LEUKOCYTE_TRANSENDOTHELIAL_MIGRATION	115	-0.34611	-1.34351	0.125265	0.27149	0.964	5367	tags=42%, list=27%, signal=57%
KEGG_APOPTOSIS	87	-0.355788	-1.34705	0.131931	0.278776	0.964	5529	tags=46%, list=28%, signal=64%
KEGG_T_CELL_RECEPTOR_SIGNALING_PATHWAY	107	-0.366778	-1.35043	0.133201	0.280514	0.964	5265	tags=39%, list=27%, signal=53%
KEGG_CALCIUM_SIGNALING_PATHWAY	177	-0.322534	-1.31013	0.138298	0.296275	0.972	4515	tags=37%, list=23%, signal=47%
KEGG_VASOPRESSIN_REGULATED_WATER_REABSORPTION	44	-0.368549	-1.33211	0.139165	0.279529	0.967	5634	tags=52%, list=29%, signal=73%
KEGG_COLORECTAL_CANCER	62	-0.358735	-1.30515	0.139764	0.297255	0.974	5371	tags=42%, list=27%, signal=57%
KEGG_CHRONIC_MYELOID_LEUKEMIA	73	-0.378976	-1.36139	0.152475	0.284852	0.957	5680	tags=45%, list=29%, signal=63%
KEGG_LONG_TERM_DEPRESSION	68	-0.317769	-1.23021	0.16453	0.353835	0.987	4825	tags=38%, list=24%, signal=50%
KEGG_VEGF_SIGNALING_PATHWAY	76	-0.310665	-1.23347	0.165323	0.355244	0.987	4042	tags=32%, list=21%, signal=40%
KEGG_ALDOSTERONE_REGULATED_SODIUM_REABSORPTION	42	-0.346349	-1.26325	0.165605	0.333455	0.985	5713	tags=40%, list=29%, signal=57%
KEGG_PRION_DISEASES	35	-0.379512	-1.27376	0.174737	0.325084	0.984	1963	tags=23%, list=10%, signal=25%
KEGG_NOTCH_SIGNALING_PATHWAY	47	-0.334098	-1.22471	0.182692	0.35456	0.987	4747	tags=43%, list=24%, signal=56%
KEGG_CYTOKINE_CYTOKINE_RECEPTOR_INTERACTION	261	-0.347556	-1.27631	0.199575	0.327828	0.984	6128	tags=45%, list=31%, signal=64%
KEGG_GLYCOSPHINGOLIPID_BIOSYNTHESIS_GANGLIO_SERIES	15	-0.452663	-1.23466	0.219959	0.359858	0.987	3244	tags=40%, list=16%, signal=48%
KEGG_BLADDER_CANCER	41	-0.333236	-1.19077	0.241584	0.382103	0.991	4996	tags=37%, list=25%, signal=49%
KEGG_TYPE_II_DIABETES_MELLITUS	47	-0.314233	-1.14384	0.252	0.428887	0.996	3194	tags=30%, list=16%, signal=35%
KEGG_TGF_BETA_SIGNALING_PATHWAY	85	-0.314137	-1.18755	0.25462	0.38067	0.992	5787	tags=44%, list=29%, signal=61%
KEGG_NATURAL_KILLER_CELL_MEDIATED_CYTOTOXICITY	131	-0.329545	-1.19496	0.264463	0.382369	0.991	6952	tags=47%, list=35%, signal=73%
KEGG_SYSTEMIC_LUPUS_ERYTHEMATOSUS	54	-0.439393	-1.24762	0.271399	0.348295	0.986	5319	tags=56%, list=27%, signal=76%
KEGG_GRAFT_VERSUS_HOST_DISEASE	37	-0.48049	-1.19599	0.310204	0.387256	0.991	6577	tags=54%, list=33%, signal=81%
KEGG_INOSITOL_PHOSPHATE_METABOLISM	54	-0.325777	-1.1275	0.317739	0.43891	0.996	3631	tags=26%, list=18%, signal=32%
KEGG_INTESTINAL_IMMUNE_NETWORK_FOR_IGA_PRODUCTION	46	-0.41634	-1.16508	0.325349	0.406036	0.994	5843	tags=59%, list=30%, signal=83%
KEGG_THYROID_CANCER	29	-0.329142	-1.10409	0.337255	0.466711	0.999	4654	tags=41%, list=24%, signal=54%
KEGG_ASTHMA	28	-0.449112	-1.12833	0.364919	0.444173	0.996	5806	tags=57%, list=29%, signal=81%
KEGG_NOD_LIKE_RECEPTOR_SIGNALING_PATHWAY	61	-0.281686	-1.032	0.397233	0.570522	0.999	6704	tags=49%, list=34%, signal=74%
KEGG_EPITHELIAL_CELL_SIGNALING_IN_HELICOBACTER_PYLORI_INFECTION	68	-0.263481	-1.0197	0.40873	0.552195	0.999	4399	tags=26%, list=22%, signal=34%
KEGG_PHOSPHATIDYLINOSITOL_SIGNALING_SYSTEM	76	-0.286917	-1.02729	0.417323	0.555282	0.999	4156	tags=28%, list=21%, signal=35%
KEGG_GLYCOSPHINGOLIPID_BIOSYNTHESIS_GLOBO_SERIES	14	-0.36749	-1.01887	0.430233	0.546388	0.999	3244	tags=36%, list=16%, signal=43%
KEGG_PATHOGENIC_ESCHERICHIA_COLI_INFECTION	55	-0.271226	-1.00674	0.430528	0.55779	0.999	4710	tags=29%, list=24%, signal=38%
KEGG_AUTOIMMUNE_THYROID_DISEASE	50	-0.38788	-1.0267	0.432773	0.548717	0.999	5855	tags=42%, list=30%, signal=60%
KEGG_OOCYTE_MEIOSIS	111	-0.271992	-1.02992	0.436538	0.566033	0.999	2499	tags=21%, list=13%, signal=24%
KEGG_P53_SIGNALING_PATHWAY	66	-0.264188	-1.00081	0.4375	0.559508	0.999	6172	tags=45%, list=31%, signal=66%
KEGG_TIGHT_JUNCTION	129	-0.2301	-0.993084	0.449304	0.564745	0.999	2409	tags=19%, list=12%, signal=21%
KEGG_ALLOGRAFT_REJECTION	35	-0.428737	-1.02849	0.459016	0.560824	0.999	6199	tags=54%, list=31%, signal=79%
KEGG_COMPLEMENT_AND_COAGULATION_CASCADES	69	-0.313803	-0.940534	0.496945	0.618266	1	2909	tags=23%, list=15%, signal=27%
KEGG_ETHER_LIPID_METABOLISM	30	-0.275709	-0.958696	0.498994	0.596692	0.999	4159	tags=37%, list=21%, signal=46%
KEGG_UBIQUITIN_MEDIATED_PROTEOLYSIS	129	-0.272735	-0.9627	0.509728	0.605199	0.999	7435	tags=50%, list=38%, signal=80%
KEGG_PRIMARY_IMMUNODEFICIENCY	35	-0.357274	-0.959996	0.514403	0.602065	0.999	7433	tags=57%, list=38%, signal=92%
KEGG_LONG_TERM_POTENTIATION	70	-0.241009	-0.920453	0.547206	0.635406	1	4755	tags=33%, list=24%, signal=43%
KEGG_O_GLYCAN_BIOSYNTHESIS	29	-0.291068	-0.910495	0.554241	0.643666	1	3352	tags=28%, list=17%, signal=33%
KEGG_ALPHA_LINOLENIC_ACID_METABOLISM	19	-0.313667	-0.934553	0.573705	0.620317	1	3646	tags=37%, list=18%, signal=45%
KEGG_GLYCOSAMINOGLYCAN_DEGRADATION	21	-0.292591	-0.882125	0.601578	0.680821	1	4448	tags=33%, list=23%, signal=43%
KEGG_ENDOCYTOSIS	179	-0.210004	-0.875423	0.625	0.68453	1	4913	tags=31%, list=25%, signal=41%
KEGG_RIG_I_LIKE_RECEPTOR_SIGNALING_PATHWAY	69	-0.230525	-0.853213	0.650099	0.704179	1	7511	tags=46%, list=38%, signal=75%
KEGG_PURINE_METABOLISM	154	-0.210872	-0.867921	0.655446	0.688872	1	3425	tags=23%, list=17%, signal=27%
KEGG_LYSOSOME	121	-0.207711	-0.780654	0.722441	0.794683	1	6054	tags=37%, list=31%, signal=53%
KEGG_GLYCOSAMINOGLYCAN_BIOSYNTHESIS_KERATAN_SULFATE	15	-0.264626	-0.78072	0.734406	0.803097	1	3487	tags=27%, list=18%, signal=32%
KEGG_NEUROACTIVE_LIGAND_RECEPTOR_INTERACTION	271	-0.206117	-0.801552	0.753112	0.778971	1	4336	tags=24%, list=22%, signal=31%
KEGG_SNARE_INTERACTIONS_IN_VESICULAR_TRANSPORT	38	-0.223112	-0.773753	0.785156	0.796744	1	1869	tags=16%, list=9%, signal=17%
KEGG_PENTOSE_PHOSPHATE_PATHWAY	27	-0.239854	-0.740712	0.806452	0.838097	1	3951	tags=26%, list=20%, signal=32%
KEGG_TYPE_I_DIABETES_MELLITUS	41	-0.233957	-0.623838	0.834356	0.975204	1	5806	tags=41%, list=29%, signal=59%
KEGG_ANTIGEN_PROCESSING_AND_PRESENTATION	80	-0.201006	-0.615184	0.83499	0.973429	1	6577	tags=39%, list=33%, signal=58%
KEGG_CELL_CYCLE	124	-0.180404	-0.584893	0.868787	0.989817	1	5710	tags=30%, list=29%, signal=42%
KEGG_MISMATCH_REPAIR	23	-0.213245	-0.549574	0.911765	1	1	3983	tags=22%, list=20%, signal=27%
KEGG_NUCLEOTIDE_EXCISION_REPAIR	44	-0.177827	-0.537187	0.924752	0.989491	1	4292	tags=23%, list=22%, signal=29%
KEGG_LYSINE_DEGRADATION	39	-0.176836	-0.549141	0.940385	0.993139	1	7577	tags=51%, list=38%, signal=83%
KEGG_REGULATION_OF_AUTOPHAGY	34	-0.170151	-0.52919	0.968504	0.983477	1	2264	tags=9%, list=11%, signal=10%
KEGG_TASTE_TRANSDUCTION	51	-0.159403	-0.494429	0.977733	0.986919	1	4259	tags=18%, list=22%, signal=22%
KEGG_CYTOSOLIC_DNA_SENSING_PATHWAY	53	-0.113232	-0.398758	1	0.994767	1	7871	tags=34%, list=40%, signal=56%

## Sheet: Table-S5
Table-S5: Differentially expressed genes(HRisk vs LRisk)
Gene	logFC	AveExpr	t	P.Value	adj.P.Val	B	Regulated
OR4M2	6.57082	-3.90884	8.14533	2.54848e-05	0.0111489	-3.28823	Up-Regulated
GAGE13	4.21315	-2.64729	5.63751	0.00321791	0.0647095	-4.00195	Up-Regulated
KRTAP23-1	3.47879	-0.477724	3.68102	0.0117425	0.117292	-4.0261	Up-Regulated
VIL1	2.39498	1.49967	3.3719	0.000935391	0.0382101	-0.859311	Up-Regulated
FABP1	2.38129	-0.315302	3.13446	0.00217042	0.0544025	-1.52496	Up-Regulated
HMGCS2	2.19859	1.52399	3.11744	0.00218828	0.0547097	-1.58951	Up-Regulated
CLDN3	2.07935	5.14865	3.8825	0.000150714	0.0183524	0.772947	Up-Regulated
A1CF	1.96384	-2.14459	3.18361	0.00175698	0.0497201	-1.40762	Up-Regulated
CT45A3	1.96333	-2.89192	3.1771	0.00301977	0.0630674	-1.79334	Up-Regulated
OTC	1.96209	-1.76864	3.62002	0.000435793	0.0271862	-0.124875	Up-Regulated
HOXC12	1.95734	-0.702519	3.5034	0.000618869	0.0314765	-0.460082	Up-Regulated
HNF1A	1.94362	-0.240819	3.08453	0.00240576	0.0571967	-1.68889	Up-Regulated
MUC13	1.86702	4.1683	2.31799	0.0217274	0.157626	-3.57764	Up-Regulated
IHH	1.86022	0.9935	2.68706	0.008019	0.0990387	-2.71634	Up-Regulated
HNF4A	1.83861	1.93116	2.71463	0.00736519	0.0947039	-2.66265	Up-Regulated
SLC2A2	1.82944	-3.71721	3.94283	0.000140285	0.0182646	0.875866	Up-Regulated
EPS8L3	1.82493	1.94378	2.31076	0.0221768	0.1592	-3.58273	Up-Regulated
GJB1	1.82067	1.53874	2.70521	0.00762952	0.0961585	-2.6669	Up-Regulated
MAGEA12	1.81877	-0.113894	2.2456	0.0268333	0.171797	-3.60538	Up-Regulated
SI	1.78058	-1.05579	2.27448	0.0245432	0.164823	-3.61345	Up-Regulated
SPINK1	1.77666	3.53855	2.5881	0.0105414	0.111932	-2.96962	Up-Regulated
LGALS4	1.72095	4.24869	2.37694	0.0186342	0.146489	-3.45386	Up-Regulated
OR5T2	1.7159	-3.66254	3.09775	0.00634134	0.0884436	-2.74074	Up-Regulated
TM4SF20	1.71138	0.175478	2.4084	0.0172397	0.141378	-3.36271	Up-Regulated
USH1C	1.7093	1.73691	2.71515	0.00737828	0.0947195	-2.65343	Up-Regulated
SMIM24	1.70878	2.34132	2.91087	0.00411673	0.072877	-2.16168	Up-Regulated
CCL25	1.69931	-0.417997	2.62626	0.00961826	0.107687	-2.83969	Up-Regulated
DDC	1.68467	1.46943	3.12527	0.00211307	0.053782	-1.57516	Up-Regulated
ITLN1	1.68027	-0.19897	2.68986	0.00795518	0.098624	-2.7095	Up-Regulated
PAX4	1.67135	-2.97235	2.89095	0.00489317	0.0793555	-2.14677	Up-Regulated
CLRN3	1.6703	1.68763	2.41294	0.0170768	0.140547	-3.34227	Up-Regulated
CYP2B6	1.6662	-0.723267	2.651	0.00892657	0.103499	-2.79239	Up-Regulated
HEPACAM2	1.66567	-1.07149	3.12207	0.00214168	0.054029	-1.58147	Up-Regulated
NEUROG3	1.66384	-1.4652	2.69379	0.00811657	0.0993269	-2.6446	Up-Regulated
PDX1	1.66083	1.05495	2.89488	0.00434603	0.0752678	-2.19481	Up-Regulated
TLX1	1.63667	-0.307675	3.37484	0.000929948	0.0380674	-0.849312	Up-Regulated
AOC1	1.58326	3.39425	2.98427	0.00328712	0.0651618	-1.96564	Up-Regulated
GSTA2	1.57945	-1.32056	3.43315	0.000805012	0.0355626	-0.675092	Up-Regulated
GOLT1A	1.57754	1.14397	3.21158	0.00160816	0.0477104	-1.32638	Up-Regulated
AGR3	1.57351	3.03423	2.37555	0.0187813	0.146983	-3.43697	Up-Regulated
C6orf222	1.56168	0.551626	2.23264	0.0270095	0.172403	-3.74884	Up-Regulated
CDX1	1.5509	1.79434	2.77403	0.00619309	0.0874729	-2.51545	Up-Regulated
HNF1B	1.53882	-0.117499	2.27517	0.0242524	0.163978	-3.66423	Up-Regulated
ATOH1	1.53422	-1.13496	2.39035	0.0185386	0.146295	-3.31822	Up-Regulated
MYO1A	1.52077	0.436862	2.5602	0.0113835	0.115767	-3.03727	Up-Regulated
C2orf72	1.51304	1.44553	3.19428	0.0016875	0.0488874	-1.38091	Up-Regulated
PRAP1	1.50009	1.93218	2.90252	0.00422912	0.0741938	-2.18112	Up-Regulated
CFTR	1.49185	0.741979	2.49853	0.0134833	0.125012	-3.17879	Up-Regulated
SLC39A5	1.48678	0.316663	2.81054	0.00556562	0.0836897	-2.42113	Up-Regulated
ISX	1.47402	-2.68879	2.38235	0.018849	0.146999	-3.3458	Up-Regulated
LHFPL3	1.46965	-1.65465	3.29801	0.00123742	0.0423893	-1.0706	Up-Regulated
GATA4	1.46815	1.7036	2.50602	0.0132183	0.124124	-3.15975	Up-Regulated
TTR	1.45968	-2.25546	2.60142	0.0103808	0.111177	-2.88267	Up-Regulated
SEMG1	1.45801	-1.42589	2.50559	0.0136418	0.125732	-3.07588	Up-Regulated
TTLL6	1.45534	-1.69291	2.90921	0.00416904	0.0733376	-2.15477	Up-Regulated
RNF186	1.45517	0.944404	2.23643	0.0271029	0.172466	-3.67224	Up-Regulated
ANKS4B	1.45259	-0.0362177	2.33875	0.0206371	0.153334	-3.52275	Up-Regulated
GCNT3	1.4408	3.22809	2.8339	0.00518901	0.0812515	-2.36254	Up-Regulated
GSTA1	1.43945	2.69155	2.43086	0.0162458	0.137517	-3.31229	Up-Regulated
IL17A	1.43419	-2.4255	3.89148	0.00015858	0.0185127	0.75768	Up-Regulated
HGD	1.43403	0.940061	2.58982	0.0104966	0.111926	-2.96377	Up-Regulated
BTNL8	1.42161	-0.638421	2.50672	0.0131998	0.124081	-3.15631	Up-Regulated
HSD3B2	1.42036	-3.7403	3.24133	0.00160936	0.0477104	-1.23936	Up-Regulated
PAH	1.41714	-2.99193	3.16028	0.00191765	0.0514092	-1.46664	Up-Regulated
CDH17	1.41627	2.85259	2.18469	0.0303614	0.183257	-3.85995	Up-Regulated
CREB3L3	1.40836	-0.916544	2.58276	0.0107667	0.113281	-2.96293	Up-Regulated
TFF3	1.40702	3.60085	2.61032	0.00990177	0.108986	-2.91838	Up-Regulated
BAGE5	1.39775	-0.202591	2.10827	0.0425497	0.216586	-3.70267	Up-Regulated
GDF15	1.39328	4.06189	3.64832	0.000356423	0.0253304	0.000366044	Up-Regulated
HABP2	1.39267	-0.260283	2.45366	0.0152232	0.133271	-3.2791	Up-Regulated
TM4SF5	1.38945	1.98399	1.98535	0.0490942	0.234229	-4.18723	Up-Regulated
ABCG8	1.37868	-1.73122	3.19684	0.00172395	0.0492853	-1.35907	Up-Regulated
PPP1R14D	1.37343	1.38555	2.8504	0.00495093	0.0797593	-2.31574	Up-Regulated
IYD	1.37281	-1.03832	2.42115	0.0166073	0.138994	-3.35019	Up-Regulated
AGR2	1.3685	6.63234	2.42643	0.0163551	0.13768	-3.34417	Up-Regulated
HCAR1	1.36319	-1.03469	3.18991	0.00171742	0.0492596	-1.39116	Up-Regulated
C5orf52	1.35975	-1.71777	3.53958	0.000567175	0.030593	-0.3617	Up-Regulated
DCDC2	1.3418	-1.14217	2.53973	0.0120555	0.118746	-3.08164	Up-Regulated
PRR15L	1.33221	4.3713	2.77633	0.00615136	0.0874173	-2.50961	Up-Regulated
FOXA3	1.33029	1.96328	2.38768	0.0181172	0.144686	-3.43024	Up-Regulated
CCDC108	1.32998	-3.72556	3.47489	0.000666651	0.0324211	-0.54497	Up-Regulated
CLDN9	1.32964	-0.411946	3.41276	0.000817441	0.0356566	-0.735031	Up-Regulated
SFTA2	1.32577	1.75767	2.47056	0.0146525	0.13073	-3.21409	Up-Regulated
SLC44A4	1.31475	4.07656	2.11617	0.0358721	0.199552	-3.9969	Up-Regulated
TOX3	1.30633	1.22966	2.19451	0.0297203	0.181293	-3.82016	Up-Regulated
CHST5	1.3063	-1.81951	2.75167	0.0066431	0.090963	-2.56132	Up-Regulated
KIAA1324	1.29786	3.10055	3.01472	0.0029904	0.0629268	-1.88301	Up-Regulated
NBPF4	1.29228	-3.75708	3.5055	0.000651487	0.0322164	-0.473559	Up-Regulated
CDHR5	1.29019	2.45094	2.42978	0.0162104	0.13744	-3.33668	Up-Regulated
SSX1	1.2861	-2.97453	2.55378	0.0122543	0.119939	-2.93565	Up-Regulated
HYPM	1.28573	-2.27788	2.81781	0.0069731	0.0926945	-2.38842	Up-Regulated
MNX1	1.28444	0.392666	3.42704	0.000776199	0.0349976	-0.692152	Up-Regulated
METTL7B	1.27967	3.0356	2.9769	0.0033628	0.0659755	-1.9855	Up-Regulated
MS4A8	1.25937	-0.507671	2.14491	0.0337833	0.192825	-3.87308	Up-Regulated
TNNC1	1.25878	-0.137105	3.06887	0.002528	0.0587639	-1.73235	Up-Regulated
AMBP	1.25783	-1.07257	3.00516	0.00310717	0.0638269	-1.89937	Up-Regulated
MYO7B	1.25309	1.61528	2.40538	0.0172927	0.141635	-3.3911	Up-Regulated
APOH	1.24781	-1.88704	2.67211	0.0084834	0.101468	-2.7233	Up-Regulated
ZNF280A	1.24582	-2.3283	2.88568	0.00467525	0.0776266	-2.17347	Up-Regulated
TRIM15	1.24535	1.25328	2.02954	0.0440859	0.220893	-4.1571	Up-Regulated
SLC10A2	1.23798	-4.28705	2.25965	0.026724	0.171592	-3.50584	Up-Regulated
SMPDL3B	1.23228	2.61566	3.33859	0.0010467	0.0395317	-0.95897	Up-Regulated
GAL3ST2	1.22622	0.931629	3.00266	0.00311046	0.0638269	-1.91364	Up-Regulated
CCL15	1.22605	-0.41427	2.12543	0.0354199	0.197961	-3.9097	Up-Regulated
SULT2A1	1.21635	-3.31921	2.73662	0.00705882	0.0930031	-2.56718	Up-Regulated
C10orf126	1.21311	-3.2105	2.55795	0.0122093	0.119738	-2.91821	Up-Regulated
NR1I2	1.20716	-1.32163	2.05859	0.0412013	0.213055	-4.09733	Up-Regulated
BCAS1	1.20652	1.49376	2.51258	0.0129719	0.122717	-3.14825	Up-Regulated
TMEM45B	1.2052	4.98766	3.24315	0.00143803	0.0455544	-1.23984	Up-Regulated
NAA11	1.20518	-3.47632	2.16658	0.0326525	0.190255	-3.74789	Up-Regulated
CDH9	1.20454	-4.99538	2.3119	0.0233054	0.161656	-3.41673	Up-Regulated
CEACAM5	1.20328	7.21088	2.10249	0.0370701	0.202244	-4.02375	Up-Regulated
RP11-77K12.7	1.20075	-3.10284	2.17245	0.0327237	0.190466	-3.68597	Up-Regulated
TRIM10	1.19974	-1.08284	2.50197	0.0134192	0.124892	-3.15425	Up-Regulated
LCN15	1.19602	-4.27028	3.19883	0.0018005	0.0501091	-1.34942	Up-Regulated
ANXA13	1.19377	0.191942	2.3211	0.0215465	0.157101	-3.57306	Up-Regulated
TAAR1	1.18953	-1.68616	2.16428	0.0333667	0.19196	-3.70003	Up-Regulated
HOXB13	1.18866	0.855289	2.5271	0.0124863	0.120675	-3.10921	Up-Regulated
TJP3	1.18277	3.82988	2.81591	0.00547392	0.0832429	-2.4088	Up-Regulated
TTLL2	1.18129	-2.0501	3.24765	0.0014509	0.0456891	-1.21666	Up-Regulated
TINAG	1.17394	-1.44958	2.44657	0.0157526	0.135048	-3.24014	Up-Regulated
OR2T8	1.1725	-3.63717	2.81413	0.00834722	0.100848	-2.56304	Up-Regulated
NAT2	1.16279	-1.40767	2.60006	0.010331	0.110968	-2.90479	Up-Regulated
PLEKHB1	1.16018	2.10073	2.80443	0.00566304	0.0838973	-2.43817	Up-Regulated
CLCA1	1.15985	-3.3755	2.08291	0.0392721	0.208094	-3.97766	Up-Regulated
GALP	1.15483	-3.0573	2.81419	0.00678659	0.0917653	-2.36928	Up-Regulated
OLFM3	1.15228	-4.8801	2.21533	0.0295247	0.180438	-3.60626	Up-Regulated
SLC13A2	1.1387	-1.64247	2.25329	0.0257051	0.1679	-3.69302	Up-Regulated
SLC28A2	1.13558	-1.76412	2.28594	0.0235986	0.162363	-3.6417	Up-Regulated
TMEM229A	1.13351	-2.50001	2.34438	0.020812	0.154257	-3.42235	Up-Regulated
C9orf152	1.13171	2.1624	2.19759	0.0294282	0.18013	-3.82933	Up-Regulated
CYP2C9	1.13032	-0.151713	2.81141	0.0055676	0.0836897	-2.41328	Up-Regulated
TMPRSS3	1.12465	1.34685	2.28492	0.0236266	0.162498	-3.65223	Up-Regulated
SLC38A8	1.1216	-3.90339	4.07019	8.32008e-05	0.0154722	1.33501	Up-Regulated
ONECUT3	1.11992	-1.10109	1.98876	0.0484267	0.232558	-4.24061	Up-Regulated
EVX1	1.11942	-2.617	2.23185	0.0271959	0.17286	-3.72175	Up-Regulated
APOA2	1.11571	-1.86609	2.38639	0.0184385	0.145938	-3.3733	Up-Regulated
MOGAT3	1.11103	-0.51805	1.97884	0.0496584	0.235461	-4.23451	Up-Regulated
SLC19A3	1.11053	-0.263876	2.58022	0.0107692	0.113281	-2.99003	Up-Regulated
PRKCG	1.10782	-1.56698	2.33919	0.0205807	0.152973	-3.53006	Up-Regulated
GPR35	1.10242	2.11528	2.64694	0.00893145	0.103499	-2.83019	Up-Regulated
ERICH5	1.09972	0.421781	2.8186	0.00544223	0.0830301	-2.39769	Up-Regulated
PRSS3	1.09815	4.67013	2.47307	0.0144374	0.129787	-3.2389	Up-Regulated
FGFR4	1.09589	3.58007	3.32852	0.00108276	0.0400415	-0.988966	Up-Regulated
MISP	1.08928	5.48288	2.55475	0.011556	0.116903	-3.05007	Up-Regulated
ANKRD33	1.08635	-4.13321	3.01241	0.00317405	0.0644932	-1.85092	Up-Regulated
PRSS45	1.08488	-3.74523	3.20145	0.00169846	0.0490328	-1.3458	Up-Regulated
GAL3ST1	1.08072	0.296694	2.33463	0.0208165	0.154257	-3.54189	Up-Regulated
SGK2	1.07908	1.17433	2.45714	0.0150684	0.132653	-3.27505	Up-Regulated
HOXA13	1.07886	1.32702	2.33574	0.0207487	0.153969	-3.54154	Up-Regulated
B3GNT3	1.07515	5.3417	2.84938	0.00495483	0.0797593	-2.32253	Up-Regulated
RFX6	1.07504	-3.42544	2.19305	0.0301027	0.182315	-3.76989	Up-Regulated
AKR7A3	1.07414	3.30574	2.70334	0.00760373	0.0959731	-2.69215	Up-Regulated
DEFB135	1.06991	-1.86812	2.32204	0.0317646	0.187452	-3.53311	Up-Regulated
SSX4	1.06863	-3.95164	2.16159	0.0383403	0.205612	-3.62618	Up-Regulated
PTPRH	1.06549	3.24883	2.59649	0.0102921	0.110827	-2.95139	Up-Regulated
ZG16	1.06524	-3.39635	2.84061	0.00522515	0.0816184	-2.30579	Up-Regulated
APOA1	1.06121	-0.589389	2.46562	0.0147294	0.131087	-3.25583	Up-Regulated
FAM3B	1.05743	1.68746	2.17585	0.0310374	0.185344	-3.87566	Up-Regulated
UNC5CL	1.05628	2.27308	2.60371	0.0100867	0.109845	-2.93418	Up-Regulated
TCP10	1.05577	-5.33763	2.58284	0.0112235	0.115277	-2.88003	Up-Regulated
IGFBP1	1.05517	-2.11393	2.55136	0.0117141	0.117237	-3.04382	Up-Regulated
ACY3	1.05122	2.55499	3.13522	0.00204248	0.0533175	-1.54889	Up-Regulated
MS4A12	1.0502	-3.90196	2.455	0.0167488	0.139331	-3.10235	Up-Regulated
LGSN	1.04941	-3.91569	2.17049	0.0316863	0.18726	-3.83649	Up-Regulated
NLRP4	1.04375	-4.03559	2.36659	0.0195326	0.149233	-3.39517	Up-Regulated
SSX4B	1.0431	-4.11152	2.86583	0.00613035	0.0873369	-2.28985	Up-Regulated
NPC1L1	1.04075	0.21456	2.31974	0.0216141	0.157248	-3.57802	Up-Regulated
KRT7	1.03846	4.71286	2.28813	0.0234343	0.161975	-3.64543	Up-Regulated
KRTAP10-6	1.03842	-4.14015	2.37403	0.0225379	0.159923	-3.26502	Up-Regulated
TDGF1	1.03569	-3.0616	2.20754	0.0287792	0.178464	-3.79379	Up-Regulated
GABRB1	1.03563	-3.79777	2.55806	0.0116857	0.117073	-2.98475	Up-Regulated
HID1	1.03557	4.14515	2.99017	0.00322758	0.0647706	-1.94968	Up-Regulated
C11orf86	1.0329	-0.562877	2.00738	0.04664	0.227454	-4.15413	Up-Regulated
AGXT	1.03007	-3.37382	2.74988	0.00673444	0.0916224	-2.54895	Up-Regulated
EFNA2	1.02807	0.807175	2.32967	0.0210766	0.155123	-3.55464	Up-Regulated
CDH16	1.02615	-0.647396	2.305	0.0224467	0.159845	-3.60955	Up-Regulated
CA4	1.02432	-2.20902	2.04969	0.0422143	0.215892	-4.08555	Up-Regulated
SSTR5	1.02397	-0.480255	2.42516	0.0165262	0.138554	-3.31767	Up-Regulated
F2	1.02354	-3.17386	3.06739	0.00257541	0.0593194	-1.72437	Up-Regulated
ARHGEF38	1.02151	0.22908	2.58867	0.010519	0.111926	-2.96999	Up-Regulated
UNC93A	1.01911	0.0544903	2.7343	0.00697671	0.0926945	-2.60767	Up-Regulated
FAM9C	1.01246	-5.55173	2.77759	0.00646256	0.0894315	-2.4339	Up-Regulated
R3HDML	1.00773	-1.30248	2.57764	0.0112278	0.115277	-2.91199	Up-Regulated
UGT2B7	1.00556	-1.15192	2.09414	0.0380688	0.20505	-3.98733	Up-Regulated
B3GALT5	1.00551	0.344218	2.07654	0.0394373	0.208332	-4.07424	Up-Regulated
UGT1A8	1.00454	-2.97449	2.57537	0.0112213	0.115277	-2.93092	Up-Regulated
TMPRSS2	1.0028	3.50558	2.05972	0.0410391	0.212872	-4.10664	Up-Regulated
PLEKHA6	1.00195	3.54517	2.56195	0.0113283	0.11554	-3.03314	Up-Regulated
RAB17	1.00056	1.67685	2.67248	0.00830614	0.100652	-2.768	Up-Regulated
FRRS1L	-1.00021	-3.16145	-2.72802	0.00709511	0.0930305	-2.62634	Down-Regulated
UBE2QL1	-1.00091	-0.757772	-3.17737	0.00178275	0.0500145	-1.42927	Down-Regulated
IGSF11	-1.0023	-0.710325	-2.28792	0.0234466	0.162002	-3.64586	Down-Regulated
RIMS1	-1.00376	-3.96354	-2.62506	0.00952215	0.107041	-2.87613	Down-Regulated
DRD5	-1.00455	-3.05919	-3.25638	0.00141003	0.0453769	-1.19178	Down-Regulated
ANGPTL1	-1.00466	-0.149333	-3.19633	0.00167624	0.0487057	-1.37501	Down-Regulated
ARHGAP20	-1.00532	-0.427205	-4.23849	3.78429e-05	0.0126465	2.0219	Down-Regulated
TENM1	-1.0059	-2.227	-2.4416	0.0157081	0.134998	-3.31014	Down-Regulated
RELN	-1.00611	-2.63877	-2.79473	0.00583566	0.0849788	-2.46004	Down-Regulated
PLA2G3	-1.0064	-0.160954	-2.13981	0.0338997	0.193271	-3.94569	Down-Regulated
LUZP4	-1.00655	-3.99441	-2.27234	0.026029	0.168795	-3.47497	Down-Regulated
THSD7B	-1.00803	-2.44458	-2.4956	0.0136176	0.125601	-3.17784	Down-Regulated
GDF6	-1.00907	-2.36697	-2.65243	0.00889051	0.103399	-2.78883	Down-Regulated
MAMDC2	-1.01102	0.692267	-3.12871	0.00208555	0.0536061	-1.56722	Down-Regulated
PRICKLE1	-1.01125	0.771547	-3.95652	0.000113894	0.0170268	1.02533	Down-Regulated
GPR27	-1.0119	0.458963	-2.25432	0.025537	0.167496	-3.71446	Down-Regulated
MMP13	-1.01238	1.72514	-1.98151	0.0492416	0.234609	-4.25406	Down-Regulated
CNTNAP3	-1.01309	-0.269386	-3.29204	0.00122316	0.042124	-1.09686	Down-Regulated
CLMP	-1.0144	2.93857	-3.98603	0.000101749	0.0168842	1.12705	Down-Regulated
RBM11	-1.01595	-1.01453	-2.30555	0.022492	0.159923	-3.58963	Down-Regulated
MN1	-1.01669	2.75072	-3.6098	0.000409093	0.0266826	-0.122883	Down-Regulated
CX3CL1	-1.01724	3.81579	-3.85989	0.000164053	0.0185192	0.696622	Down-Regulated
SPG20	-1.01857	3.10768	-4.15214	5.33378e-05	0.0136656	1.71089	Down-Regulated
POPDC3	-1.01918	0.237901	-2.03649	0.0434082	0.219128	-4.13703	Down-Regulated
ADARB2	-1.02007	-2.31854	-3.03601	0.00279789	0.0615001	-1.82483	Down-Regulated
ZSCAN23	-1.02062	-1.97307	-2.99927	0.00315824	0.0644386	-1.91741	Down-Regulated
MYOT	-1.02152	-1.50869	-3.29457	0.00121904	0.042124	-1.08723	Down-Regulated
SNAI2	-1.0223	4.80977	-3.25758	0.00137122	0.0448589	-1.19784	Down-Regulated
FIGN	-1.02345	-0.961505	-3.11952	0.00214781	0.0541137	-1.59306	Down-Regulated
DIRC3	-1.0246	-2.49158	-3.52848	0.000547023	0.0300878	-0.379322	Down-Regulated
CYP27C1	-1.02469	0.234228	-2.52293	0.0126169	0.12105	-3.12249	Down-Regulated
CDH19	-1.02515	-1.98271	-2.12791	0.0349411	0.196525	-3.95803	Down-Regulated
BMP3	-1.02551	-2.54115	-2.08626	0.0386637	0.206609	-4.0277	Down-Regulated
KIT	-1.02591	1.64976	-4.24596	3.67274e-05	0.0126465	2.04904	Down-Regulated
RIC3	-1.02792	-1.7219	-2.99684	0.00316722	0.0644872	-1.92938	Down-Regulated
FRMD6	-1.02792	4.05863	-3.49884	0.000604771	0.0314765	-0.471671	Down-Regulated
MUM1L1	-1.02938	-2.59294	-2.40787	0.0173425	0.141864	-3.34534	Down-Regulated
SHISA2	-1.0303	1.91452	-2.58849	0.0105242	0.111926	-2.97041	Down-Regulated
EVC2	-1.03062	0.385036	-3.95374	0.000115105	0.0170268	1.0158	Down-Regulated
NDNF	-1.03101	0.29987	-3.29374	0.00121624	0.042124	-1.09184	Down-Regulated
SGCA	-1.03104	0.105335	-3.21721	0.0015658	0.0469643	-1.31494	Down-Regulated
MPDZ	-1.03148	1.54528	-4.78651	3.82419e-06	0.00678829	4.11001	Down-Regulated
C9	-1.0339	-2.48267	-3.02503	0.00293339	0.0625982	-1.8413	Down-Regulated
PDPN	-1.03491	4.77521	-4.0904	6.796e-05	0.01446	1.49165	Down-Regulated
GRIN2A	-1.0368	-2.93567	-2.81094	0.00556306	0.0836897	-2.41867	Down-Regulated
RIMKLB	-1.03749	2.08098	-4.55469	1.03248e-05	0.00960005	3.20313	Down-Regulated
PTPRD	-1.03789	-0.315051	-3.06358	0.00256557	0.0592142	-1.74894	Down-Regulated
CPEB1	-1.03848	-2.77567	-3.9004	0.000140893	0.0182646	0.833622	Down-Regulated
FBXO39	-1.04125	-0.708948	-4.1894	4.60241e-05	0.0130241	1.84447	Down-Regulated
BCAT1	-1.04222	2.65261	-3.81781	0.000191916	0.0197229	0.555559	Down-Regulated
COL11A1	-1.04354	1.32073	-2.06602	0.0404434	0.211116	-4.09226	Down-Regulated
EVC	-1.04436	2.83901	-4.3409	2.50275e-05	0.0111489	2.39724	Down-Regulated
ADCYAP1	-1.04526	-1.88496	-3.13215	0.00207601	0.0536061	-1.55241	Down-Regulated
GRIP1	-1.04545	1.26764	-3.77387	0.000225776	0.0208933	0.409597	Down-Regulated
LRP12	-1.04558	2.09369	-3.84571	0.000172984	0.0186613	0.648937	Down-Regulated
ADRB2	-1.0464	1.32787	-3.12518	0.00210926	0.053782	-1.57715	Down-Regulated
DDIT4L	-1.04656	-1.6634	-3.70609	0.00029153	0.0233296	0.185444	Down-Regulated
PLEKHG4B	-1.04762	-0.636733	-2.37581	0.0186897	0.146737	-3.45635	Down-Regulated
LY6K	-1.04863	0.84291	-2.15043	0.0330173	0.19139	-3.92893	Down-Regulated
PCYT1B	-1.05264	-1.04513	-2.44647	0.0155052	0.1342	-3.29918	Down-Regulated
ADAMTS19	-1.05384	-3.9079	-2.582	0.0108608	0.11371	-2.94732	Down-Regulated
PCLO	-1.05478	-0.371719	-2.09566	0.0376907	0.20409	-4.03484	Down-Regulated
COL8A2	-1.05569	2.75392	-3.86668	0.000159938	0.0185127	0.719482	Down-Regulated
ADCY5	-1.0562	0.937754	-3.42539	0.000779493	0.0349976	-0.697457	Down-Regulated
DLX5	-1.05632	1.76619	-2.18929	0.0300192	0.182092	-3.8506	Down-Regulated
OSBPL6	-1.05641	0.269033	-3.35268	0.000998211	0.0386243	-0.91694	Down-Regulated
DGKB	-1.06002	-3.26094	-3.01384	0.00300134	0.0629268	-1.88432	Down-Regulated
COL4A5	-1.06102	3.62076	-3.44674	0.000724354	0.0335633	-0.632246	Down-Regulated
PRDM13	-1.06196	-2.87773	-2.21764	0.0286432	0.178071	-3.67381	Down-Regulated
HES2	-1.06324	2.94628	-2.64697	0.00893059	0.103499	-2.83011	Down-Regulated
PLCH2	-1.06453	1.81723	-3.21664	0.00156873	0.04698	-1.31659	Down-Regulated
LHX2	-1.06632	-0.542007	-2.5547	0.0115576	0.116903	-3.05019	Down-Regulated
S1PR5	-1.06638	2.03147	-2.63148	0.0093301	0.105919	-2.86756	Down-Regulated
RSPO2	-1.06711	-2.32209	-2.92883	0.00394667	0.0718697	-2.09731	Down-Regulated
CNTNAP3B	-1.06909	-1.96311	-3.73287	0.00026343	0.0225602	0.273691	Down-Regulated
FBLN2	-1.06911	4.54917	-3.92206	0.000129822	0.017978	0.907344	Down-Regulated
CNN1	-1.06966	3.93358	-3.36599	0.000954304	0.0385792	-0.877063	Down-Regulated
CD109	-1.07064	4.19771	-3.63134	0.000378803	0.0255441	-0.0541083	Down-Regulated
TLL1	-1.07083	-0.547654	-3.36226	0.000966414	0.0386243	-0.888244	Down-Regulated
TXLNB	-1.071	-1.24311	-4.3132	2.80082e-05	0.0111489	2.29503	Down-Regulated
ZDBF2	-1.07126	1.3187	-4.09825	6.59076e-05	0.01446	1.51938	Down-Regulated
FABP4	-1.07248	1.65013	-2.17401	0.031178	0.185547	-3.87937	Down-Regulated
NRXN3	-1.07377	-1.22601	-3.24881	0.00141146	0.0453769	-1.22338	Down-Regulated
RAB7B	-1.07465	2.77505	-4.03863	8.31007e-05	0.0154722	1.30984	Down-Regulated
NTF4	-1.07528	-0.241145	-2.89437	0.00433816	0.0752678	-2.2012	Down-Regulated
ADH1B	-1.07573	-1.00357	-2.15865	0.0324303	0.189534	-3.89697	Down-Regulated
EPYC	-1.076	-1.77566	-2.10491	0.037215	0.202702	-3.94758	Down-Regulated
PGBD5	-1.0762	0.237919	-2.83775	0.00512979	0.0808429	-2.3526	Down-Regulated
POU3F1	-1.0765	0.123242	-2.35295	0.019837	0.150305	-3.50629	Down-Regulated
CTSG	-1.07882	-1.05746	-3.18801	0.00174924	0.0495727	-1.38925	Down-Regulated
IRX3	-1.07911	3.29236	-2.79975	0.00574181	0.0844358	-2.45011	Down-Regulated
CMA1	-1.08068	-1.85144	-3.57971	0.000474771	0.0280072	-0.224627	Down-Regulated
FZD10	-1.08073	3.03553	-2.71916	0.00726485	0.094188	-2.65296	Down-Regulated
LAMA1	-1.08078	-0.609339	-2.63612	0.00920871	0.104968	-2.85636	Down-Regulated
PRRX1	-1.08112	2.96907	-4.09854	6.58327e-05	0.01446	1.52041	Down-Regulated
TNNT3	-1.0818	-1.62872	-2.50927	0.0131706	0.123997	-3.13335	Down-Regulated
NAV3	-1.08345	-0.682074	-3.82545	0.000186546	0.019375	0.581068	Down-Regulated
CD38	-1.08405	1.76157	-3.65135	0.00035257	0.0252171	0.010093	Down-Regulated
FKSG48	-1.08446	0.772763	-3.11761	0.00216324	0.0543621	-1.59754	Down-Regulated
SOX2	-1.08517	3.82033	-2.01222	0.0458795	0.225767	-4.19449	Down-Regulated
SERPINE2	-1.08562	3.69335	-4.03434	8.44894e-05	0.0155091	1.29487	Down-Regulated
TFAP2C	-1.0861	3.81539	-2.70529	0.00756133	0.0958704	-2.68735	Down-Regulated
CCDC80	-1.08643	3.26245	-3.86889	0.000158618	0.0185127	0.726943	Down-Regulated
EYA2	-1.08961	2.86892	-2.69621	0.00776102	0.097221	-2.70974	Down-Regulated
WISP2	-1.09004	-1.12772	-2.89491	0.00432076	0.0752399	-2.20372	Down-Regulated
TSHZ3	-1.09015	2.29283	-5.15462	7.38367e-07	0.00368999	5.61709	Down-Regulated
BEND6	-1.09117	-0.18804	-3.63955	0.000368465	0.0253732	-0.0280123	Down-Regulated
IL31RA	-1.0923	-1.439	-2.99484	0.00318688	0.0646178	-1.93482	Down-Regulated
FAM83A	-1.09483	3.97786	-2.26638	0.0247632	0.165592	-3.6913	Down-Regulated
AC004813.1	-1.09501	-0.757407	-2.54572	0.0121049	0.119013	-3.00962	Down-Regulated
ST8SIA1	-1.0954	-1.02924	-4.9068	2.25435e-06	0.00628834	4.59363	Down-Regulated
LRAT	-1.09779	-1.32762	-2.20082	0.0292036	0.179543	-3.82051	Down-Regulated
FLNC	-1.09853	3.22667	-3.79922	0.00020561	0.0202072	0.493621	Down-Regulated
DIRAS1	-1.10028	0.138932	-3.12219	0.00212959	0.0538631	-1.58558	Down-Regulated
CYP7B1	-1.10068	1.4835	-4.20798	4.27465e-05	0.0126465	1.91143	Down-Regulated
NECAB1	-1.10096	-0.890268	-4.08065	7.05929e-05	0.01446	1.45727	Down-Regulated
CCL13	-1.10837	1.27106	-3.24507	0.00143234	0.0454763	-1.23293	Down-Regulated
WDR17	-1.10905	-2.58811	-2.89555	0.00432625	0.0752399	-2.19689	Down-Regulated
TPO	-1.10961	-2.45057	-3.41011	0.000823675	0.0356566	-0.743331	Down-Regulated
RANBP3L	-1.11082	-2.49705	-3.4663	0.000684451	0.0327175	-0.57134	Down-Regulated
FOXN1	-1.11252	1.52209	-2.07878	0.0392281	0.207974	-4.06991	Down-Regulated
EPHA7	-1.11322	-0.586242	-2.3886	0.0180881	0.144581	-3.42423	Down-Regulated
NPTX1	-1.11585	-2.17397	-3.02369	0.00291599	0.0624316	-1.85528	Down-Regulated
C8orf88	-1.11846	0.351316	-3.66068	0.000341546	0.0252134	0.0398483	Down-Regulated
HMCN1	-1.11889	1.32414	-3.96738	0.000109274	0.0169339	1.06268	Down-Regulated
GALNT14	-1.12315	1.53852	-2.66343	0.00852314	0.101725	-2.79011	Down-Regulated
C1orf95	-1.1232	-1.61581	-3.02897	0.00286287	0.06225	-1.84304	Down-Regulated
FMO1	-1.12329	0.80187	-4.33558	2.55755e-05	0.0111489	2.37756	Down-Regulated
C2orf40	-1.12434	-1.03107	-2.82742	0.00531805	0.0822159	-2.36957	Down-Regulated
GHR	-1.12449	0.408301	-3.90266	0.000139697	0.0182646	0.841295	Down-Regulated
CNKSR2	-1.1246	-2.96729	-3.06891	0.00253272	0.0588036	-1.73026	Down-Regulated
WNT7B	-1.1272	3.69594	-2.64743	0.00891898	0.103499	-2.829	Down-Regulated
SYNC	-1.12813	0.584716	-4.84069	3.01741e-06	0.00654644	4.32676	Down-Regulated
PTGIS	-1.12864	1.38127	-2.71408	0.00737222	0.0947039	-2.66557	Down-Regulated
FSTL4	-1.12883	-0.0451488	-2.46782	0.0146425	0.13073	-3.25083	Down-Regulated
GALNT13	-1.13022	-1.7752	-2.61511	0.00984601	0.108776	-2.88455	Down-Regulated
PCBP3	-1.1319	-0.775793	-4.44174	1.65444e-05	0.0111489	2.77365	Down-Regulated
GPNMB	-1.13255	6.41004	-3.24069	0.0014497	0.0456891	-1.24698	Down-Regulated
KRT37	-1.13394	-2.32523	-3.08974	0.00253947	0.0588205	-1.64251	Down-Regulated
LPAR3	-1.13519	1.66888	-2.19844	0.029357	0.179896	-3.82979	Down-Regulated
SLC35F3	-1.13702	-0.833333	-2.39079	0.0179998	0.144398	-3.41549	Down-Regulated
SCARA5	-1.13784	-0.492946	-2.80679	0.00562769	0.083829	-2.43072	Down-Regulated
STAC	-1.139	-0.362656	-3.74688	0.000249293	0.0223162	0.320669	Down-Regulated
EFCAB1	-1.1401	-2.66137	-2.71382	0.00740163	0.0948944	-2.65816	Down-Regulated
NRXN1	-1.14016	-4.11393	-2.79941	0.00575994	0.0844358	-2.44671	Down-Regulated
CCL19	-1.14121	2.05288	-2.8803	0.00451908	0.076202	-2.2407	Down-Regulated
BNC2	-1.1425	0.0663524	-4.34531	2.45814e-05	0.0111489	2.41358	Down-Regulated
S100A9	-1.14463	10.2379	-2.18945	0.0300069	0.182092	-3.85027	Down-Regulated
CYP24A1	-1.14521	1.00087	-2.28353	0.0237354	0.162781	-3.64893	Down-Regulated
HPSE2	-1.14536	-1.27519	-2.84247	0.00506183	0.0804209	-2.33903	Down-Regulated
NPR3	-1.14625	0.598286	-2.87881	0.00453593	0.076202	-2.24592	Down-Regulated
DCLK1	-1.14876	-0.878423	-3.97656	0.000105507	0.0168842	1.09433	Down-Regulated
BVES	-1.14983	0.993698	-4.34129	2.49879e-05	0.0111489	2.39868	Down-Regulated
PPP1R14C	-1.15011	4.09446	-2.68845	0.00793572	0.0985706	-2.72885	Down-Regulated
TYRP1	-1.1531	-0.183907	-3.48906	0.00062665	0.031536	-0.501832	Down-Regulated
SYNM	-1.15346	3.13814	-3.70478	0.000290673	0.0233296	0.182967	Down-Regulated
SPEG	-1.156	1.09738	-4.08122	7.04351e-05	0.01446	1.4593	Down-Regulated
C7	-1.15984	0.127275	-2.38827	0.0180893	0.144581	-3.42895	Down-Regulated
EPGN	-1.15987	0.091872	-2.19118	0.0299863	0.182092	-3.82258	Down-Regulated
NIPAL4	-1.16043	1.85412	-2.25601	0.02542	0.16729	-3.71303	Down-Regulated
PRELP	-1.16126	2.44081	-3.64485	0.000360894	0.0253304	-0.0107871	Down-Regulated
HEPHL1	-1.16228	1.46259	-2.42761	0.0163042	0.137649	-3.34154	Down-Regulated
MAPK4	-1.16372	-2.51586	-2.732	0.00704291	0.0929188	-2.60698	Down-Regulated
SNCA	-1.1648	0.47809	-4.3198	2.72685e-05	0.0111489	2.31934	Down-Regulated
CHRDL2	-1.1676	1.64347	-3.10985	0.00221522	0.0548951	-1.62019	Down-Regulated
PTPRS	-1.16804	4.17059	-4.22856	3.93768e-05	0.0126465	1.98587	Down-Regulated
TRIM9	-1.16814	-1.44379	-3.8416	0.000175657	0.0188327	0.635146	Down-Regulated
TPSD1	-1.17036	-0.145562	-3.02554	0.00292254	0.0624349	-1.84217	Down-Regulated
LMOD1	-1.17197	3.29273	-3.72538	0.000269679	0.0227955	0.250167	Down-Regulated
ISM1	-1.17208	1.43698	-3.88524	0.000149173	0.0183193	0.782197	Down-Regulated
AHNAK2	-1.17267	4.58021	-3.63954	0.000367829	0.0253732	-0.0278147	Down-Regulated
RNLS	-1.17297	0.539505	-3.86822	0.000159018	0.0185127	0.724672	Down-Regulated
ADCY2	-1.1739	-2.7258	-3.5784	0.000457359	0.027582	-0.222511	Down-Regulated
FGFBP2	-1.1741	0.0687994	-2.355	0.0197705	0.150035	-3.49144	Down-Regulated
APCDD1L	-1.17569	0.123751	-3.34899	0.0010107	0.0386243	-0.927956	Down-Regulated
MYO3A	-1.17576	-2.58498	-2.38007	0.0185447	0.146295	-3.4309	Down-Regulated
EYA4	-1.17793	-1.18561	-3.24037	0.00145999	0.0457208	-1.24464	Down-Regulated
NKX3-2	-1.17853	-1.79249	-3.13334	0.00208255	0.0536061	-1.54419	Down-Regulated
PAX3	-1.18323	-3.91573	-2.25037	0.0263177	0.170139	-3.62257	Down-Regulated
FLRT2	-1.18333	-0.265107	-3.60148	0.000421389	0.0269017	-0.149346	Down-Regulated
AGTR1	-1.18394	-2.05053	-3.08844	0.0023991	0.0571967	-1.66985	Down-Regulated
TFPI2	-1.18438	0.997287	-3.50932	0.000583075	0.0309275	-0.439124	Down-Regulated
ICAM5	-1.18467	0.0923354	-3.84032	0.000176502	0.0188327	0.63083	Down-Regulated
BOC	-1.18606	1.37701	-4.31712	2.75668e-05	0.0111489	2.30946	Down-Regulated
SLC27A6	-1.18611	-1.68399	-2.85416	0.00492353	0.079603	-2.29606	Down-Regulated
MFAP5	-1.18709	1.94914	-2.86448	0.00473932	0.077873	-2.28198	Down-Regulated
TP53AIP1	-1.18737	0.382156	-2.48036	0.014163	0.128626	-3.22042	Down-Regulated
SYNPO2	-1.18744	2.67046	-3.48932	0.000625136	0.031536	-0.501166	Down-Regulated
GREM2	-1.19219	-0.511805	-3.07719	0.00245993	0.0579405	-1.71027	Down-Regulated
CPA4	-1.19252	0.498361	-2.34346	0.0203389	0.152006	-3.52486	Down-Regulated
TRIM29	-1.19264	6.26277	-2.893	0.00434573	0.0752678	-2.20872	Down-Regulated
EPHA6	-1.19294	-3.62901	-3.05078	0.00271299	0.0605416	-1.76973	Down-Regulated
GAS1	-1.19299	3.12095	-3.64267	0.00036373	0.025365	-0.0177903	Down-Regulated
KCNT2	-1.19426	-1.59065	-4.13659	5.68658e-05	0.0138788	1.65373	Down-Regulated
VSNL1	-1.1945	3.76661	-2.77919	0.00609996	0.0871946	-2.50237	Down-Regulated
ADD2	-1.19522	-0.997204	-3.09608	0.00231451	0.056066	-1.65867	Down-Regulated
NKX6-1	-1.19549	1.4765	-4.48804	1.36501e-05	0.0106612	2.94872	Down-Regulated
SEMA3D	-1.19987	-0.722354	-2.65119	0.00882451	0.103307	-2.81988	Down-Regulated
KCNMA1	-1.20148	0.54105	-3.70883	0.000286424	0.0233296	0.196165	Down-Regulated
MYH11	-1.20293	4.72512	-3.02295	0.00291458	0.0624316	-1.86056	Down-Regulated
SLC6A2	-1.20455	-2.48406	-2.50104	0.013453	0.124986	-3.15644	Down-Regulated
RYR1	-1.20551	0.346646	-3.26786	0.00132536	0.0442375	-1.16779	Down-Regulated
FGFBP1	-1.20588	5.79451	-2.29995	0.0227465	0.16031	-3.61825	Down-Regulated
NCAM2	-1.21133	-2.2222	-3.26417	0.00134659	0.0444218	-1.17672	Down-Regulated
SCEL	-1.21465	2.76046	-2.11046	0.0363681	0.200286	-4.00813	Down-Regulated
GPR87	-1.21551	3.09651	-2.00805	0.0463354	0.226753	-4.19992	Down-Regulated
PANX2	-1.21699	2.209	-2.84259	0.0050563	0.0804158	-2.3401	Down-Regulated
COL10A1	-1.2172	2.93381	-2.78654	0.00596976	0.0863448	-2.48374	Down-Regulated
KRT15	-1.22798	4.82938	-2.67266	0.00830203	0.100652	-2.76757	Down-Regulated
HSPB7	-1.2365	1.10165	-3.74166	0.000254104	0.0223162	0.30352	Down-Regulated
MARCO	-1.23673	0.546713	-3.90694	0.000137462	0.0182646	0.855827	Down-Regulated
PPP4R4	-1.23976	-0.721874	-3.16916	0.00183081	0.050279	-1.45268	Down-Regulated
RGMA	-1.24003	2.01331	-3.44633	0.000725378	0.0335633	-0.633502	Down-Regulated
GLI3	-1.24317	2.39475	-4.1618	5.13422e-05	0.0135474	1.74542	Down-Regulated
TMTC1	-1.25077	1.87501	-4.57574	9.44741e-06	0.00944764	3.2841	Down-Regulated
KIAA1045	-1.25344	-1.66994	-3.41262	0.000816645	0.0356566	-0.735723	Down-Regulated
GREM1	-1.25714	3.95755	-3.79202	0.000211152	0.0202393	0.469732	Down-Regulated
NKX1-2	-1.25837	-0.968744	-2.35773	0.0197857	0.150091	-3.45081	Down-Regulated
IRX2	-1.25911	3.93342	-3.11432	0.00218386	0.0546693	-1.60768	Down-Regulated
CYP1B1	-1.25997	1.74062	-4.03282	8.49876e-05	0.0155091	1.28956	Down-Regulated
SHISA6	-1.26231	-2.25555	-3.32596	0.00109637	0.0402736	-0.995147	Down-Regulated
SCN9A	-1.2695	-0.305721	-3.01391	0.002998	0.0629268	-1.88523	Down-Regulated
GABRE	-1.26985	2.60551	-3.19293	0.00169492	0.0490295	-1.38477	Down-Regulated
PCDH19	-1.27277	-0.645502	-3.01919	0.00294903	0.0627947	-1.87084	Down-Regulated
PI16	-1.27347	-0.959147	-3.00608	0.00307475	0.0635423	-1.90543	Down-Regulated
ANKRD33B	-1.28041	0.872392	-4.36597	2.25942e-05	0.0111489	2.49019	Down-Regulated
IQCA1	-1.28395	-0.127605	-3.86619	0.000160229	0.0185127	0.717844	Down-Regulated
CCL7	-1.28405	-0.987573	-4.02324	9.13619e-05	0.0160715	1.2361	Down-Regulated
UCHL1	-1.28458	3.44215	-2.58496	0.0106281	0.112419	-2.97879	Down-Regulated
CNGB1	-1.28526	-1.20239	-2.74065	0.00683557	0.0920098	-2.59639	Down-Regulated
ATP1A2	-1.28801	-1.17192	-3.33225	0.00107207	0.0399489	-0.976909	Down-Regulated
NAP1L2	-1.28866	0.0685589	-3.31188	0.00114479	0.0409399	-1.03829	Down-Regulated
MPPED2	-1.29091	-1.1662	-4.25621	3.52478e-05	0.0126465	2.08634	Down-Regulated
KRT17	-1.29163	9.27238	-2.51725	0.0128079	0.121994	-3.13746	Down-Regulated
GADL1	-1.29259	-4.67031	-3.10923	0.00232111	0.056066	-1.59362	Down-Regulated
TUSC3	-1.29338	3.22348	-4.21393	4.17448e-05	0.0126465	1.93292	Down-Regulated
TUB	-1.29459	0.0942513	-3.74077	0.00025493	0.0223162	0.300608	Down-Regulated
GNGT1	-1.29773	1.22378	-2.9211	0.00402142	0.0724126	-2.1236	Down-Regulated
CASQ2	-1.29835	-0.074668	-3.51333	0.000576775	0.030868	-0.426498	Down-Regulated
AP3B2	-1.29974	-1.73134	-3.01514	0.00298651	0.0629268	-1.88188	Down-Regulated
ST6GAL2	-1.30107	-1.61072	-2.89117	0.00437687	0.0754091	-2.21099	Down-Regulated
LAMP5	-1.30761	0.821085	-3.95913	0.000112767	0.0170268	1.0343	Down-Regulated
RPS6KA6	-1.30935	-2.34182	-3.49751	0.0006114	0.0314765	-0.475463	Down-Regulated
SFRP4	-1.31203	2.59038	-2.64234	0.00904835	0.104006	-2.84132	Down-Regulated
CRTAC1	-1.3148	-1.46878	-3.54832	0.000508594	0.0290128	-0.31728	Down-Regulated
HTR2C	-1.31508	-2.0301	-2.48156	0.0142943	0.129281	-3.17405	Down-Regulated
FAM83C	-1.31616	1.63679	-2.08588	0.0385908	0.206388	-4.05157	Down-Regulated
L3MBTL4	-1.31751	-0.657004	-3.85504	0.000167058	0.0185339	0.680296	Down-Regulated
ASB5	-1.31846	-2.86738	-2.55935	0.0116356	0.116972	-2.98179	Down-Regulated
RORB	-1.32162	-2.35199	-4.63555	7.36047e-06	0.00892198	3.51206	Down-Regulated
SLC24A2	-1.32487	-2.29685	-4.04306	8.21132e-05	0.0154722	1.32252	Down-Regulated
RNF150	-1.32503	0.323093	-4.2162	4.13683e-05	0.0126465	1.94114	Down-Regulated
CHST9	-1.33627	-2.96877	-2.51145	0.0130714	0.12342	-3.1344	Down-Regulated
IGFL1	-1.33925	2.38601	-2.32732	0.0212715	0.155885	-3.5433	Down-Regulated
FHOD3	-1.34043	0.733163	-4.2095	4.24886e-05	0.0126465	1.91691	Down-Regulated
SCN7A	-1.34159	-1.79979	-3.29074	0.00122843	0.0421853	-1.10066	Down-Regulated
HAND2	-1.34164	-1.89222	-2.85904	0.00485232	0.079089	-2.28425	Down-Regulated
KRT31	-1.34741	0.144913	-2.29492	0.0233836	0.161854	-3.55543	Down-Regulated
KLRG2	-1.34749	1.00944	-2.64826	0.00891365	0.103499	-2.82204	Down-Regulated
COLEC12	-1.34786	1.03094	-4.29945	2.96118e-05	0.0111489	2.24447	Down-Regulated
RTP3	-1.3524	-2.46013	-2.99747	0.00349467	0.067171	-1.88404	Down-Regulated
ZAN	-1.35525	-3.06242	-3.24678	0.00142604	0.0453769	-1.22737	Down-Regulated
PRKAA2	-1.36044	-0.392732	-3.02574	0.00288934	0.0623535	-1.85296	Down-Regulated
TMEM132C	-1.36351	-3.93722	-4.26475	3.62398e-05	0.0126465	2.07178	Down-Regulated
GSDMC	-1.36522	2.03855	-2.87112	0.00464213	0.0772738	-2.266	Down-Regulated
TENM2	-1.36621	1.85596	-2.29146	0.0232362	0.16152	-3.63836	Down-Regulated
BRINP1	-1.37066	-3.07058	-3.76276	0.000244166	0.0223162	0.359557	Down-Regulated
PCDH9	-1.37342	-3.67642	-3.72321	0.000271821	0.0228774	0.243076	Down-Regulated
SLIT2	-1.37926	0.228957	-4.32865	2.63062e-05	0.0111489	2.35197	Down-Regulated
ZBED2	-1.38367	1.60209	-3.57708	0.000459495	0.0276065	-0.226672	Down-Regulated
LOXL4	-1.38929	1.99263	-3.9985	9.69965e-05	0.0164692	1.17022	Down-Regulated
NUDT11	-1.38944	0.525741	-3.293	0.00121926	0.042124	-1.09404	Down-Regulated
CILP	-1.39523	-0.258625	-3.47096	0.000666246	0.0324211	-0.557861	Down-Regulated
CHL1	-1.40132	0.446224	-3.89035	0.000146329	0.0182646	0.799529	Down-Regulated
THBS4	-1.40563	1.03753	-3.46935	0.000669975	0.0324211	-0.562828	Down-Regulated
CHIT1	-1.40707	-1.06111	-3.86922	0.000158422	0.0185127	0.728053	Down-Regulated
WNT3A	-1.40746	-0.355709	-2.97658	0.0033721	0.0659755	-1.98409	Down-Regulated
2021-12-01	-1.41096	-2.89872	-3.98643	0.00010513	0.0168842	1.10993	Down-Regulated
PPP2R2C	-1.41126	1.48213	-2.45567	0.0151279	0.133057	-3.27838	Down-Regulated
DSG3	-1.4124	5.61823	-2.03926	0.0430738	0.218223	-4.14342	Down-Regulated
IL36G	-1.41587	2.09012	-2.36416	0.0192899	0.148348	-3.47588	Down-Regulated
KCNB2	-1.41609	-3.18155	-3.72323	0.000288984	0.0233296	0.220791	Down-Regulated
PTPRZ1	-1.41683	2.33291	-2.91769	0.00403553	0.0724126	-2.1424	Down-Regulated
ANXA8	-1.41807	2.06851	-2.6429	0.00904979	0.104006	-2.83501	Down-Regulated
COL4A6	-1.41948	1.76486	-3.64165	0.000365063	0.0253673	-0.0210621	Down-Regulated
TGM5	-1.42302	-0.464526	-2.78708	0.00601842	0.0866526	-2.46339	Down-Regulated
PRIMA1	-1.42373	0.98835	-3.4529	0.000709139	0.0332852	-0.613368	Down-Regulated
ANXA8L1	-1.42433	1.371	-2.96302	0.00350985	0.0671895	-2.02282	Down-Regulated
SERPINB3	-1.42776	3.85606	-2.16549	0.0318641	0.187686	-3.8899	Down-Regulated
LY6D	-1.43913	5.50347	-1.98047	0.0493802	0.234941	-4.25121	Down-Regulated
F13A1	-1.43927	1.91162	-4.80591	3.51393e-06	0.00678829	4.18739	Down-Regulated
CNTN1	-1.44595	0.982422	-2.7996	0.00575256	0.0844358	-2.44765	Down-Regulated
ROS1	-1.44698	-1.70312	-3.2217	0.00154838	0.0467283	-1.29992	Down-Regulated
FOXP2	-1.44912	0.0446414	-4.14106	5.57175e-05	0.0138052	1.67137	Down-Regulated
S100A2	-1.45013	7.73457	-2.54263	0.011948	0.118158	-3.07844	Down-Regulated
CADM3	-1.45262	-1.362	-3.88377	0.000153191	0.0184642	0.768107	Down-Regulated
EPO	-1.45843	-1.21426	-3.51534	0.000575541	0.030868	-0.420253	Down-Regulated
FOXI3	-1.45998	-2.27466	-2.4508	0.0156085	0.134616	-3.22354	Down-Regulated
KCNJ15	-1.4612	1.42054	-4.0053	9.44985e-05	0.0162391	1.19377	Down-Regulated
PRORY	-1.46144	-2.25283	-2.01062	0.0498203	0.235913	-3.87962	Down-Regulated
NGFR	-1.46814	1.92365	-3.44942	0.000717702	0.0335633	-0.624042	Down-Regulated
SOX1	-1.4692	-3.16955	-2.61729	0.010127	0.110037	-2.8145	Down-Regulated
MRGPRX3	-1.47114	-1.93397	-3.08785	0.00246307	0.0579444	-1.65718	Down-Regulated
SMR3A	-1.47832	-2.15881	-2.31707	0.0281526	0.176555	-3.42747	Down-Regulated
PDZRN4	-1.47979	-2.16239	-3.82124	0.000191542	0.0197229	0.563132	Down-Regulated
KRT16	-1.49727	6.82519	-2.22365	0.0275672	0.174256	-3.78023	Down-Regulated
NRK	-1.49815	-2.64727	-3.8851	0.000151323	0.0183524	0.775832	Down-Regulated
IL36RN	-1.50722	1.20757	-2.24653	0.0261346	0.169285	-3.70926	Down-Regulated
PTHLH	-1.50763	3.53226	-2.94515	0.00370783	0.0693145	-2.07064	Down-Regulated
GBP6	-1.50941	3.53196	-2.29509	0.0230303	0.161157	-3.62858	Down-Regulated
RSPO3	-1.54509	1.0254	-4.09519	6.67001e-05	0.01446	1.50857	Down-Regulated
QRFPR	-1.54709	-0.395457	-2.85881	0.00490476	0.0794115	-2.27069	Down-Regulated
OR8K5	-1.55668	-3.12981	-2.13446	0.0471568	0.228652	-3.77113	Down-Regulated
KRT6B	-1.55933	6.99634	-2.39925	0.017589	0.142812	-3.40073	Down-Regulated
NTRK2	-1.57257	1.50798	-2.97361	0.00339718	0.0661349	-1.99437	Down-Regulated
TCEAL2	-1.60107	-1.07772	-4.03973	8.60275e-05	0.0155535	1.29104	Down-Regulated
DES	-1.61224	4.9188	-3.12668	0.00209919	0.0537205	-1.57295	Down-Regulated
FAT2	-1.615	2.81653	-2.64853	0.0088911	0.103399	-2.82631	Down-Regulated
TNC	-1.62806	6.26096	-4.76546	4.19095e-06	0.00681938	4.02627	Down-Regulated
COL17A1	-1.64008	5.8207	-3.77879	0.000221718	0.0207721	0.425881	Down-Regulated
CCL21	-1.64137	4.16331	-3.96887	0.000109178	0.0169339	1.06551	Down-Regulated
KCNQ5	-1.64669	-1.24261	-3.98046	0.000104195	0.0168842	1.10662	Down-Regulated
FOXE1	-1.64871	2.0482	-2.14448	0.0335474	0.192284	-3.92959	Down-Regulated
HS6ST2	-1.64968	0.915149	-3.30804	0.00116107	0.0411453	-1.04913	Down-Regulated
TENM3	-1.65888	0.570724	-4.16339	5.10188e-05	0.0135474	1.75114	Down-Regulated
CHODL	-1.69012	-0.344477	-3.80621	0.000202499	0.0201735	0.513221	Down-Regulated
BNC1	-1.71062	2.24985	-2.41326	0.0169804	0.140194	-3.36193	Down-Regulated
ADAM23	-1.71292	1.69291	-4.25477	3.54528e-05	0.0126465	2.08108	Down-Regulated
IGFL3	-1.71811	-0.276558	-3.24429	0.00149803	0.0461384	-1.22269	Down-Regulated
WSCD2	-1.72222	-1.70999	-3.80781	0.000201304	0.0201598	0.518532	Down-Regulated
SFRP1	-1.7292	1.3454	-3.59903	0.000425076	0.0269245	-0.15713	Down-Regulated
ADH7	-1.73626	2.33288	-2.2558	0.0255944	0.167647	-3.67647	Down-Regulated
KRT14	-1.74079	7.43319	-2.05856	0.0411833	0.213018	-4.10201	Down-Regulated
SLITRK3	-1.75933	-2.69505	-4.086	7.26883e-05	0.0146321	1.44478	Down-Regulated
GPM6A	-1.76639	-2.32677	-4.19678	4.49585e-05	0.0129097	1.86723	Down-Regulated
IRX1	-1.76853	-1.55279	-3.23812	0.0015035	0.0461955	-1.24186	Down-Regulated
SLC6A15	-1.78077	-0.938237	-2.92735	0.00394941	0.0718697	-2.1059	Down-Regulated
BCHE	-1.78142	0.338832	-4.38279	2.11628e-05	0.0111489	2.55024	Down-Regulated
CLCA2	-1.79587	4.0609	-2.21607	0.0281107	0.176435	-3.79157	Down-Regulated
SFRP2	-1.79885	5.21768	-3.6275	0.000384032	0.0256949	-0.0663666	Down-Regulated
SPOCK3	-1.82844	-2.25979	-3.68935	0.000324527	0.0247601	0.115745	Down-Regulated
SBSN	-1.83651	3.78282	-2.36877	0.0190831	0.147682	-3.45977	Down-Regulated
RNF165	-1.85092	-1.61275	-4.43081	1.73704e-05	0.0111489	2.7298	Down-Regulated
PKP1	-1.85596	5.93665	-2.77785	0.00612408	0.0873369	-2.50578	Down-Regulated
MYOC	-1.88829	-1.93425	-3.60158	0.000439723	0.027314	-0.157654	Down-Regulated
NEFL	-1.89974	0.293351	-2.96447	0.00350029	0.067171	-2.01657	Down-Regulated
EN1	-1.97392	0.0285165	-2.92003	0.00406957	0.0724149	-2.11578	Down-Regulated
A2ML1	-2.03154	2.68455	-2.91826	0.0040252	0.0724126	-2.14212	Down-Regulated
CCNA1	-2.07015	0.0177605	-3.46151	0.000696947	0.0330306	-0.585876	Down-Regulated
KRT6A	-2.1102	8.09558	-2.41523	0.0168481	0.139485	-3.36918	Down-Regulated
CHRDL1	-2.14103	0.190318	-4.30201	2.96909e-05	0.0111489	2.24456	Down-Regulated
TP63	-2.19354	4.11262	-3.12589	0.00210451	0.053782	-1.57517	Down-Regulated
IRX4	-2.32943	1.51545	-3.56277	0.00049002	0.0283081	-0.272819	Down-Regulated
KRT5	-2.34759	7.53507	-2.61485	0.00977681	0.108529	-2.90754	Down-Regulated
TSPY10	-4.22564	-2.70215	-3.01622	0.0330366	0.19139	-4.20049	Down-Regulated

## Sheet: Table-S6
Table-S6: Functional enrichment analyses (Gene Ontology-Biological process) of DEGs
Up-Regulated
ID	Description	GeneRatio	BgRatio	pvalue	p.adjust	qvalue	Count	geneID
GO:0042775	mitochondrial ATP synthesis coupled electron transport	9/81	97/18866	3.30653e-10	1.65351e-07	1.43237e-07	9	NDUFA12/NDUFB11/UQCRQ/NDUFC2/NDUFB8/NDUFA3/COX7C/COX7B/COX6C
GO:0042773	ATP synthesis coupled electron transport	9/81	98/18866	3.62837e-10	1.65351e-07	1.43237e-07	9	NDUFA12/NDUFB11/UQCRQ/NDUFC2/NDUFB8/NDUFA3/COX7C/COX7B/COX6C
GO:0045333	cellular respiration	11/81	187/18866	4.48107e-10	1.65351e-07	1.43237e-07	11	NDUFA12/NDUFB11/UQCRQ/PDHA1/OXA1L/NDUFC2/NDUFB8/NDUFA3/COX7C/COX7B/COX6C
GO:0022904	respiratory electron transport chain	9/81	116/18866	1.65203e-09	4.572e-07	3.96053e-07	9	NDUFA12/NDUFB11/UQCRQ/NDUFC2/NDUFB8/NDUFA3/COX7C/COX7B/COX6C
GO:0006119	oxidative phosphorylation	9/81	149/18866	1.50793e-08	3.33855e-06	2.89205e-06	9	NDUFA12/NDUFB11/UQCRQ/NDUFC2/NDUFB8/NDUFA3/COX7C/COX7B/COX6C
GO:0015980	energy derivation by oxidation of organic compounds	11/81	278/18866	2.84026e-08	5.24027e-06	4.53943e-06	11	NDUFA12/NDUFB11/UQCRQ/PDHA1/OXA1L/NDUFC2/NDUFB8/NDUFA3/COX7C/COX7B/COX6C
GO:0022900	electron transport chain	9/81	184/18866	9.36095e-08	1.48037e-05	1.28238e-05	9	NDUFA12/NDUFB11/UQCRQ/NDUFC2/NDUFB8/NDUFA3/COX7C/COX7B/COX6C
GO:0033108	mitochondrial respiratory chain complex assembly	7/81	102/18866	2.74754e-07	3.80191e-05	3.29343e-05	7	COX14/NDUFA12/NDUFB11/OXA1L/NDUFC2/NDUFB8/NDUFA3
GO:0010257	NADH dehydrogenase complex assembly	6/81	65/18866	3.50283e-07	3.87763e-05	3.35903e-05	6	NDUFA12/NDUFB11/OXA1L/NDUFC2/NDUFB8/NDUFA3
GO:0032981	mitochondrial respiratory chain complex I assembly	6/81	65/18866	3.50283e-07	3.87763e-05	3.35903e-05	6	NDUFA12/NDUFB11/OXA1L/NDUFC2/NDUFB8/NDUFA3
GO:0006120	mitochondrial electron transport, NADH to ubiquinone	5/81	55/18866	3.78528e-06	0.000380937	0.00032999	5	NDUFA12/NDUFB11/NDUFC2/NDUFB8/NDUFA3
GO:0046034	ATP metabolic process	9/81	311/18866	7.37977e-06	0.000680784	0.000589734	9	NDUFA12/NDUFB11/UQCRQ/NDUFC2/NDUFB8/NDUFA3/COX7C/COX7B/COX6C
GO:0009060	aerobic respiration	5/81	87/18866	3.61165e-05	0.00307546	0.00266414	5	PDHA1/OXA1L/COX7C/COX7B/COX6C
GO:0006123	mitochondrial electron transport, cytochrome c to oxygen	3/81	21/18866	9.59039e-05	0.0070777	0.00613112	3	COX7C/COX7B/COX6C
GO:0019646	aerobic electron transport chain	3/81	21/18866	9.59039e-05	0.0070777	0.00613112	3	COX7C/COX7B/COX6C
GO:0106001	intestinal hexose absorption	2/81	6/18866	0.000270069	0.0186854	0.0161864	2	VIL1/SLC2A2
GO:0006685	sphingomyelin catabolic process	2/81	7/18866	0.000377043	0.0245521	0.0212685	2	SMPDL3B/SMPD2
GO:0046466	membrane lipid catabolic process	3/81	38/18866	0.00057715	0.0354947	0.0307476	3	SMPDL3B/SMPD2/MGST2
GO:0050892	intestinal absorption	3/81	40/18866	0.00067178	0.03914	0.0339053	3	ABCG8/VIL1/SLC2A2
GO:0097396	response to interleukin-17	2/81	11/18866	0.000976533	0.0491373	0.0425656	2	IL17RB/IL17A
GO:0097398	cellular response to interleukin-17	2/81	11/18866	0.000976533	0.0491373	0.0425656	2	IL17RB/IL17A
GO:0097400	interleukin-17-mediated signaling pathway	2/81	11/18866	0.000976533	0.0491373	0.0425656	2	IL17RB/IL17A
GO:0006684	sphingomyelin metabolic process	2/81	13/18866	0.0013772	0.0662853	0.0574202	2	SMPDL3B/SMPD2
GO:0000956	nuclear-transcribed mRNA catabolic process	5/81	210/18866	0.00210369	0.0970327	0.0840553	5	LSM3/CNOT10/RPL14/RPS26/RPSA
GO:0032543	mitochondrial translation	4/81	135/18866	0.00272551	0.120686	0.104545	4	RPUSD3/CHCHD1/MRPL12/OXA1L
GO:0006525	arginine metabolic process	2/81	20/18866	0.00328999	0.140078	0.121343	2	AGMAT/OTC
GO:0033617	mitochondrial cytochrome c oxidase assembly	2/81	22/18866	0.00397776	0.151841	0.131533	2	COX14/OXA1L
GO:1901685	glutathione derivative metabolic process	2/81	22/18866	0.00397776	0.151841	0.131533	2	MGST2/GSTA2
GO:1901687	glutathione derivative biosynthetic process	2/81	22/18866	0.00397776	0.151841	0.131533	2	MGST2/GSTA2
GO:0016338	calcium-independent cell-cell adhesion via plasma membrane cell-adhesion molecules	2/81	23/18866	0.0043445	0.153546	0.13301	2	CLDN9/CLDN3
GO:2000810	regulation of bicellular tight junction assembly	2/81	23/18866	0.0043445	0.153546	0.13301	2	OCLN/CLDN3
GO:0070830	bicellular tight junction assembly	3/81	77/18866	0.00443854	0.153546	0.13301	3	OCLN/CLDN9/CLDN3
GO:0120192	tight junction assembly	3/81	79/18866	0.00476896	0.159977	0.138581	3	OCLN/CLDN9/CLDN3
GO:0120193	tight junction organization	3/81	82/18866	0.00529184	0.171187	0.148292	3	OCLN/CLDN9/CLDN3
GO:0008535	respiratory chain complex IV assembly	2/81	26/18866	0.00553459	0.171187	0.148292	2	COX14/OXA1L
GO:0140053	mitochondrial gene expression	4/81	165/18866	0.00556705	0.171187	0.148292	4	RPUSD3/CHCHD1/MRPL12/OXA1L
GO:0043297	apical junction assembly	3/81	85/18866	0.00584795	0.174964	0.151564	3	OCLN/CLDN9/CLDN3
GO:0070125	mitochondrial translational elongation	3/81	88/18866	0.00643782	0.187544	0.162461	3	CHCHD1/MRPL12/OXA1L
GO:0070126	mitochondrial translational termination	3/81	89/18866	0.00664203	0.188532	0.163317	3	CHCHD1/MRPL12/OXA1L
GO:0030149	sphingolipid catabolic process	2/81	33/18866	0.00881878	0.238107	0.206262	2	SMPDL3B/SMPD2
GO:1902745	positive regulation of lamellipodium organization	2/81	33/18866	0.00881878	0.238107	0.206262	2	OCLN/VIL1
GO:0030851	granulocyte differentiation	2/81	34/18866	0.00934405	0.240555	0.208383	2	ZFPM1/JAGN1
GO:0035633	maintenance of blood-brain barrier	2/81	34/18866	0.00934405	0.240555	0.208383	2	OCLN/CLDN3
GO:0022600	digestive system process	3/81	102/18866	0.00965104	0.240792	0.208588	3	ABCG8/VIL1/SLC2A2
GO:0002181	cytoplasmic translation	3/81	103/18866	0.00991028	0.240792	0.208588	3	TMA7/RPS26/RPSA
GO:0046676	negative regulation of insulin secretion	2/81	36/18866	0.0104354	0.240792	0.208588	2	JAGN1/KCNJ11
GO:0006415	translational termination	3/81	105/18866	0.0104409	0.240792	0.208588	3	CHCHD1/MRPL12/OXA1L
GO:0006614	SRP-dependent cotranslational protein targeting to membrane	3/81	105/18866	0.0104409	0.240792	0.208588	3	RPL14/RPS26/RPSA
GO:0006699	bile acid biosynthetic process	2/81	37/18866	0.0110012	0.243568	0.210992	2	SLC27A5/FGFR4
GO:0017004	cytochrome complex assembly	2/81	37/18866	0.0110012	0.243568	0.210992	2	COX14/OXA1L
GO:0006613	cotranslational protein targeting to membrane	3/81	109/18866	0.0115508	0.25072	0.217188	3	RPL14/RPS26/RPSA
GO:0050832	defense response to fungus	2/81	41/18866	0.0133962	0.258658	0.224064	2	JAGN1/IL17A
GO:0090278	negative regulation of peptide hormone secretion	2/81	42/18866	0.0140272	0.258658	0.224064	2	JAGN1/KCNJ11
GO:0000184	nuclear-transcribed mRNA catabolic process, nonsense-mediated decay	3/81	120/18866	0.014943	0.258658	0.224064	3	RPL14/RPS26/RPSA
GO:0045047	protein targeting to ER	3/81	120/18866	0.014943	0.258658	0.224064	3	RPL14/RPS26/RPSA
GO:0043624	cellular protein complex disassembly	4/81	224/18866	0.0158031	0.258658	0.224064	4	CHCHD1/VIL1/MRPL12/OXA1L
GO:0090150	establishment of protein localization to membrane	5/81	342/18866	0.0158698	0.258658	0.224064	5	RPL14/RPS26/OXA1L/RPSA/KRT18
GO:0072599	establishment of protein localization to endoplasmic reticulum	3/81	124/18866	0.0163017	0.258658	0.224064	3	RPL14/RPS26/RPSA
GO:0046942	carboxylic acid transport	5/81	350/18866	0.0173641	0.258658	0.224064	5	SLC25A45/SLC38A8/SFXN4/SLC27A5/SLC25A10
GO:0015849	organic acid transport	5/81	353/18866	0.0179478	0.258658	0.224064	5	SLC25A45/SLC38A8/SFXN4/SLC27A5/SLC25A10
GO:0008206	bile acid metabolic process	2/81	48/18866	0.0180754	0.258658	0.224064	2	SLC27A5/FGFR4
GO:0009395	phospholipid catabolic process	2/81	49/18866	0.0187928	0.258658	0.224064	2	SMPDL3B/SMPD2
GO:1902743	regulation of lamellipodium organization	2/81	50/18866	0.019522	0.258658	0.224064	2	OCLN/VIL1
GO:0006414	translational elongation	3/81	135/18866	0.0203858	0.258658	0.224064	3	CHCHD1/MRPL12/OXA1L
GO:0002023	reduction of food intake in response to dietary excess	1/81	5/18866	0.0212859	0.258658	0.224064	1	GDF15
GO:0003186	tricuspid valve morphogenesis	1/81	5/18866	0.0212859	0.258658	0.224064	1	ZFPM1
GO:0006526	arginine biosynthetic process	1/81	5/18866	0.0212859	0.258658	0.224064	1	OTC
GO:0006844	acyl carnitine transport	1/81	5/18866	0.0212859	0.258658	0.224064	1	SLC25A45
GO:0009446	putrescine biosynthetic process	1/81	5/18866	0.0212859	0.258658	0.224064	1	AGMAT
GO:0014045	establishment of endothelial blood-brain barrier	1/81	5/18866	0.0212859	0.258658	0.224064	1	CLDN3
GO:0015755	fructose transmembrane transport	1/81	5/18866	0.0212859	0.258658	0.224064	1	SLC2A2
GO:0019240	citrulline biosynthetic process	1/81	5/18866	0.0212859	0.258658	0.224064	1	OTC
GO:0019418	sulfide oxidation	1/81	5/18866	0.0212859	0.258658	0.224064	1	SLC25A10
GO:0032747	positive regulation of interleukin-23 production	1/81	5/18866	0.0212859	0.258658	0.224064	1	IL17A
GO:0060374	mast cell differentiation	1/81	5/18866	0.0212859	0.258658	0.224064	1	ZFPM1
GO:0060398	regulation of growth hormone receptor signaling pathway	1/81	5/18866	0.0212859	0.258658	0.224064	1	GDF15
GO:0070221	sulfide oxidation, using sulfide:quinone oxidoreductase	1/81	5/18866	0.0212859	0.258658	0.224064	1	SLC25A10
GO:0072566	chemokine (C-X-C motif) ligand 1 production	1/81	5/18866	0.0212859	0.258658	0.224064	1	IL17A
GO:1901162	primary amino compound biosynthetic process	1/81	5/18866	0.0212859	0.258658	0.224064	1	AGMAT
GO:1905605	positive regulation of blood-brain barrier permeability	1/81	5/18866	0.0212859	0.258658	0.224064	1	OCLN
GO:2000338	regulation of chemokine (C-X-C motif) ligand 1 production	1/81	5/18866	0.0212859	0.258658	0.224064	1	IL17A
GO:2000340	positive regulation of chemokine (C-X-C motif) ligand 1 production	1/81	5/18866	0.0212859	0.258658	0.224064	1	IL17A
GO:0006790	sulfur compound metabolic process	5/81	371/18866	0.0217243	0.258658	0.224064	5	PDZD11/PDHA1/MGST2/GSTA2/SLC25A10
GO:0006749	glutathione metabolic process	2/81	54/18866	0.0225552	0.258658	0.224064	2	MGST2/GSTA2
GO:0009620	response to fungus	2/81	54/18866	0.0225552	0.258658	0.224064	2	JAGN1/IL17A
GO:0007586	digestion	3/81	141/18866	0.0228296	0.258658	0.224064	3	ABCG8/VIL1/SLC2A2
GO:0006402	mRNA catabolic process	5/81	376/18866	0.0228587	0.258658	0.224064	5	LSM3/CNOT10/RPL14/RPS26/RPSA
GO:0019318	hexose metabolic process	4/81	254/18866	0.0238193	0.258658	0.224064	4	PDHA1/KCNJ11/FUCA2/SLC25A10
GO:0006977	DNA damage response, signal transduction by p53 class mediator resulting in cell cycle arrest	2/81	56/18866	0.0241401	0.258658	0.224064	2	CNOT10/ARID3A
GO:0072431	signal transduction involved in mitotic G1 DNA damage checkpoint	2/81	57/18866	0.0249493	0.258658	0.224064	2	CNOT10/ARID3A
GO:1902400	intracellular signal transduction involved in G1 DNA damage checkpoint	2/81	57/18866	0.0249493	0.258658	0.224064	2	CNOT10/ARID3A
GO:0007043	cell-cell junction assembly	3/81	147/18866	0.0254264	0.258658	0.224064	3	OCLN/CLDN9/CLDN3
GO:0044409	entry into host	3/81	147/18866	0.0254264	0.258658	0.224064	3	CLDN9/RPSA/FUCA2
GO:0000455	enzyme-directed rRNA pseudouridine synthesis	1/81	6/18866	0.025489	0.258658	0.224064	1	RPUSD3
GO:0002176	male germ cell proliferation	1/81	6/18866	0.025489	0.258658	0.224064	1	PRDX4
GO:0003175	tricuspid valve development	1/81	6/18866	0.025489	0.258658	0.224064	1	ZFPM1
GO:0033615	mitochondrial proton-transporting ATP synthase complex assembly	1/81	6/18866	0.025489	0.258658	0.224064	1	OXA1L
GO:0036093	germ cell proliferation	1/81	6/18866	0.025489	0.258658	0.224064	1	PRDX4
GO:0060318	definitive erythrocyte differentiation	1/81	6/18866	0.025489	0.258658	0.224064	1	ZFPM1
GO:0061732	mitochondrial acetyl-CoA biosynthetic process from pyruvate	1/81	6/18866	0.025489	0.258658	0.224064	1	PDHA1
GO:1903348	positive regulation of bicellular tight junction assembly	1/81	6/18866	0.025489	0.258658	0.224064	1	CLDN3
GO:0072413	signal transduction involved in mitotic cell cycle checkpoint	2/81	59/18866	0.0266005	0.258658	0.224064	2	CNOT10/ARID3A
GO:1902402	signal transduction involved in mitotic DNA damage checkpoint	2/81	59/18866	0.0266005	0.258658	0.224064	2	CNOT10/ARID3A
GO:1902403	signal transduction involved in mitotic DNA integrity checkpoint	2/81	59/18866	0.0266005	0.258658	0.224064	2	CNOT10/ARID3A
GO:1905039	carboxylic acid transmembrane transport	3/81	150/18866	0.026782	0.258658	0.224064	3	SLC38A8/SLC27A5/SLC25A10
GO:0008643	carbohydrate transport	3/81	151/18866	0.0272424	0.258658	0.224064	3	OCLN/VIL1/SLC2A2
GO:0061041	regulation of wound healing	3/81	151/18866	0.0272424	0.258658	0.224064	3	OCLN/VIL1/CLDN3
GO:1903825	organic acid transmembrane transport	3/81	151/18866	0.0272424	0.258658	0.224064	3	SLC38A8/SLC27A5/SLC25A10
GO:0070972	protein localization to endoplasmic reticulum	3/81	152/18866	0.027707	0.258658	0.224064	3	RPL14/RPS26/RPSA
GO:0046888	negative regulation of hormone secretion	2/81	61/18866	0.0282948	0.258658	0.224064	2	JAGN1/KCNJ11
GO:0090303	positive regulation of wound healing	2/81	61/18866	0.0282948	0.258658	0.224064	2	OCLN/CLDN3
GO:1903078	positive regulation of protein localization to plasma membrane	2/81	61/18866	0.0282948	0.258658	0.224064	2	VIL1/KCNJ11
GO:0055081	anion homeostasis	2/81	62/18866	0.0291579	0.258658	0.224064	2	OTC/FGFR4
GO:0006839	mitochondrial transport	4/81	271/18866	0.0292854	0.258658	0.224064	4	TIMM23/SFXN4/OXA1L/SLC25A10
GO:0006865	amino acid transport	3/81	156/18866	0.0296076	0.258658	0.224064	3	SLC25A45/SLC38A8/SFXN4
GO:0009445	putrescine metabolic process	1/81	7/18866	0.0296744	0.258658	0.224064	1	AGMAT
GO:0015744	succinate transport	1/81	7/18866	0.0296744	0.258658	0.224064	1	SLC25A10
GO:0015939	pantothenate metabolic process	1/81	7/18866	0.0296744	0.258658	0.224064	1	PDZD11
GO:0032532	regulation of microvillus length	1/81	7/18866	0.0296744	0.258658	0.224064	1	VIL1
GO:0032627	interleukin-23 production	1/81	7/18866	0.0296744	0.258658	0.224064	1	IL17A
GO:0032667	regulation of interleukin-23 production	1/81	7/18866	0.0296744	0.258658	0.224064	1	IL17A
GO:0043461	proton-transporting ATP synthase complex assembly	1/81	7/18866	0.0296744	0.258658	0.224064	1	OXA1L
GO:0070837	dehydroascorbic acid transport	1/81	7/18866	0.0296744	0.258658	0.224064	1	SLC2A2
GO:0071422	succinate transmembrane transport	1/81	7/18866	0.0296744	0.258658	0.224064	1	SLC25A10
GO:1905603	regulation of blood-brain barrier permeability	1/81	7/18866	0.0296744	0.258658	0.224064	1	OCLN
GO:2000394	positive regulation of lamellipodium morphogenesis	1/81	7/18866	0.0296744	0.258658	0.224064	1	VIL1
GO:2000535	regulation of entry of bacterium into host cell	1/81	7/18866	0.0296744	0.258658	0.224064	1	FUCA2
GO:0031571	mitotic G1 DNA damage checkpoint	2/81	63/18866	0.0300314	0.258667	0.224073	2	CNOT10/ARID3A
GO:0050729	positive regulation of inflammatory response	3/81	158/18866	0.0305833	0.258667	0.224073	3	IL17RB/MGST2/IL17A
GO:0009584	detection of visible light	2/81	64/18866	0.0309153	0.258667	0.224073	2	REEP6/CAMKMT
GO:0044783	G1 DNA damage checkpoint	2/81	64/18866	0.0309153	0.258667	0.224073	2	CNOT10/ARID3A
GO:0044819	mitotic G1/S transition checkpoint	2/81	64/18866	0.0309153	0.258667	0.224073	2	CNOT10/ARID3A
GO:1902600	proton transmembrane transport	3/81	159/18866	0.0310775	0.258667	0.224073	3	COX7C/COX7B/COX6C
GO:0006401	RNA catabolic process	5/81	415/18866	0.0330377	0.261979	0.226942	5	LSM3/CNOT10/RPL14/RPS26/RPSA
GO:0000052	citrulline metabolic process	1/81	8/18866	0.033842	0.261979	0.226942	1	OTC
GO:0000056	ribosomal small subunit export from nucleus	1/81	8/18866	0.033842	0.261979	0.226942	1	LTV1
GO:0003190	atrioventricular valve formation	1/81	8/18866	0.033842	0.261979	0.226942	1	ZFPM1
GO:0008216	spermidine metabolic process	1/81	8/18866	0.033842	0.261979	0.226942	1	AGMAT
GO:0015911	long-chain fatty acid import across plasma membrane	1/81	8/18866	0.033842	0.261979	0.226942	1	SLC27A5
GO:0032713	negative regulation of interleukin-4 production	1/81	8/18866	0.033842	0.261979	0.226942	1	ZFPM1
GO:0060215	primitive hemopoiesis	1/81	8/18866	0.033842	0.261979	0.226942	1	ZFPM1
GO:0061179	negative regulation of insulin secretion involved in cellular response to glucose stimulus	1/81	8/18866	0.033842	0.261979	0.226942	1	JAGN1
GO:1903361	protein localization to basolateral plasma membrane	1/81	8/18866	0.033842	0.261979	0.226942	1	PDZD11
GO:0032642	regulation of chemokine production	2/81	68/18866	0.0345524	0.261983	0.226945	2	ZFPM1/IL17A
GO:0040014	regulation of multicellular organism growth	2/81	68/18866	0.0345524	0.261983	0.226945	2	GDF15/VIL1
GO:1904377	positive regulation of protein localization to cell periphery	2/81	68/18866	0.0345524	0.261983	0.226945	2	VIL1/KCNJ11
GO:0009451	RNA modification	3/81	168/18866	0.0357137	0.267727	0.231921	3	RPUSD3/DUS1L/A1CF
GO:0052126	movement in host environment	3/81	169/18866	0.0362497	0.267727	0.231921	3	CLDN9/RPSA/FUCA2
GO:0006591	ornithine metabolic process	1/81	9/18866	0.0379919	0.267727	0.231921	1	OTC
GO:0006768	biotin metabolic process	1/81	9/18866	0.0379919	0.267727	0.231921	1	PDZD11
GO:0021860	pyramidal neuron development	1/81	9/18866	0.0379919	0.267727	0.231921	1	UQCRQ
GO:0022417	protein maturation by protein folding	1/81	9/18866	0.0379919	0.267727	0.231921	1	PRDX4
GO:0030223	neutrophil differentiation	1/81	9/18866	0.0379919	0.267727	0.231921	1	JAGN1
GO:0030300	regulation of intestinal cholesterol absorption	1/81	9/18866	0.0379919	0.267727	0.231921	1	ABCG8
GO:0046951	ketone body biosynthetic process	1/81	9/18866	0.0379919	0.267727	0.231921	1	SLC27A5
GO:0071316	cellular response to nicotine	1/81	9/18866	0.0379919	0.267727	0.231921	1	KCNJ11
GO:1904729	regulation of intestinal lipid absorption	1/81	9/18866	0.0379919	0.267727	0.231921	1	ABCG8
GO:0005996	monosaccharide metabolic process	4/81	296/18866	0.038578	0.267727	0.231921	4	PDHA1/KCNJ11/FUCA2/SLC25A10
GO:0072401	signal transduction involved in DNA integrity checkpoint	2/81	73/18866	0.0393197	0.267727	0.231921	2	CNOT10/ARID3A
GO:0072422	signal transduction involved in DNA damage checkpoint	2/81	73/18866	0.0393197	0.267727	0.231921	2	CNOT10/ARID3A
GO:0051865	protein autoubiquitination	2/81	74/18866	0.0403016	0.267727	0.231921	2	RNF133/UBE3D
GO:0072395	signal transduction involved in cell cycle checkpoint	2/81	74/18866	0.0403016	0.267727	0.231921	2	CNOT10/ARID3A
GO:1903036	positive regulation of response to wounding	2/81	74/18866	0.0403016	0.267727	0.231921	2	OCLN/CLDN3
GO:0019083	viral transcription	3/81	178/18866	0.0412602	0.267727	0.231921	3	RPL14/RPS26/RPSA
GO:0009064	glutamine family amino acid metabolic process	2/81	75/18866	0.0412929	0.267727	0.231921	2	AGMAT/OTC
GO:0032602	chemokine production	2/81	75/18866	0.0412929	0.267727	0.231921	2	ZFPM1/IL17A
GO:0042274	ribosomal small subunit biogenesis	2/81	75/18866	0.0412929	0.267727	0.231921	2	LTV1/RPSA
GO:0003183	mitral valve morphogenesis	1/81	10/18866	0.0421241	0.267727	0.231921	1	ZFPM1
GO:0016139	glycoside catabolic process	1/81	10/18866	0.0421241	0.267727	0.231921	1	FUCA2
GO:0021548	pons development	1/81	10/18866	0.0421241	0.267727	0.231921	1	UQCRQ
GO:0021859	pyramidal neuron differentiation	1/81	10/18866	0.0421241	0.267727	0.231921	1	UQCRQ
GO:0031118	rRNA pseudouridine synthesis	1/81	10/18866	0.0421241	0.267727	0.231921	1	RPUSD3
GO:0035860	glial cell-derived neurotrophic factor receptor signaling pathway	1/81	10/18866	0.0421241	0.267727	0.231921	1	GDF15
GO:0009583	detection of light stimulus	2/81	76/18866	0.0422932	0.267727	0.231921	2	REEP6/CAMKMT
GO:0050796	regulation of insulin secretion	3/81	181/18866	0.0430043	0.267727	0.231921	3	JAGN1/SLC2A2/KCNJ11
GO:1903034	regulation of response to wounding	3/81	183/18866	0.0441874	0.267727	0.231921	3	OCLN/VIL1/CLDN3
GO:0000288	nuclear-transcribed mRNA catabolic process, deadenylation-dependent decay	2/81	78/18866	0.0443211	0.267727	0.231921	2	LSM3/CNOT10
GO:0042254	ribosome biogenesis	4/81	310/18866	0.0444422	0.267727	0.231921	4	RPUSD3/LTV1/RPL14/RPSA
GO:0000050	urea cycle	1/81	11/18866	0.0462389	0.267727	0.231921	1	OTC
GO:0003174	mitral valve development	1/81	11/18866	0.0462389	0.267727	0.231921	1	ZFPM1
GO:0006702	androgen biosynthetic process	1/81	11/18866	0.0462389	0.267727	0.231921	1	HSD3B2
GO:0018401	peptidyl-proline hydroxylation to 4-hydroxy-L-proline	1/81	11/18866	0.0462389	0.267727	0.231921	1	PRDX4
GO:0035090	maintenance of apical/basal cell polarity	1/81	11/18866	0.0462389	0.267727	0.231921	1	PDZD11
GO:0040015	negative regulation of multicellular organism growth	1/81	11/18866	0.0462389	0.267727	0.231921	1	GDF15
GO:0045199	maintenance of epithelial cell apical/basal polarity	1/81	11/18866	0.0462389	0.267727	0.231921	1	PDZD11
GO:0046950	cellular ketone body metabolic process	1/81	11/18866	0.0462389	0.267727	0.231921	1	SLC27A5
GO:0070673	response to interleukin-18	1/81	11/18866	0.0462389	0.267727	0.231921	1	OCLN
GO:1904478	regulation of intestinal absorption	1/81	11/18866	0.0462389	0.267727	0.231921	1	ABCG8
GO:2000392	regulation of lamellipodium morphogenesis	1/81	11/18866	0.0462389	0.267727	0.231921	1	VIL1
GO:0021766	hippocampus development	2/81	81/18866	0.0474294	0.267727	0.231921	2	UQCRQ/HSD3B2
GO:0071158	positive regulation of cell cycle arrest	2/81	81/18866	0.0474294	0.267727	0.231921	2	CNOT10/ARID3A
GO:0006575	cellular modified amino acid metabolic process	3/81	190/18866	0.0484554	0.267727	0.231921	3	PDZD11/MGST2/GSTA2
GO:0022617	extracellular matrix disassembly	2/81	82/18866	0.0484829	0.267727	0.231921	2	KIF9/FGFR4
GO:0034612	response to tumor necrosis factor	4/81	320/18866	0.0489221	0.267727	0.231921	4	OCLN/KRT18/KCNJ11/IGBP1
GO:0006413	translational initiation	3/81	192/18866	0.0497109	0.267727	0.231921	3	RPL14/RPS26/RPSA
GO:0044272	sulfur compound biosynthetic process	3/81	192/18866	0.0497109	0.267727	0.231921	3	PDHA1/MGST2/GSTA2
GO:0016554	cytidine to uridine editing	1/81	12/18866	0.0503362	0.267727	0.231921	1	A1CF
GO:0055062	phosphate ion homeostasis	1/81	12/18866	0.0503362	0.267727	0.231921	1	FGFR4
GO:0060856	establishment of blood-brain barrier	1/81	12/18866	0.0503362	0.267727	0.231921	1	CLDN3
GO:0070857	regulation of bile acid biosynthetic process	1/81	12/18866	0.0503362	0.267727	0.231921	1	FGFR4
GO:0072505	divalent inorganic anion homeostasis	1/81	12/18866	0.0503362	0.267727	0.231921	1	FGFR4
GO:0072506	trivalent inorganic anion homeostasis	1/81	12/18866	0.0503362	0.267727	0.231921	1	FGFR4
GO:0072537	fibroblast activation	1/81	12/18866	0.0503362	0.267727	0.231921	1	IL17A
GO:0090154	positive regulation of sphingolipid biosynthetic process	1/81	12/18866	0.0503362	0.267727	0.231921	1	SMPD2
GO:0097284	hepatocyte apoptotic process	1/81	12/18866	0.0503362	0.267727	0.231921	1	KRT18
GO:1902224	ketone body metabolic process	1/81	12/18866	0.0503362	0.267727	0.231921	1	SLC27A5
GO:2000304	positive regulation of ceramide biosynthetic process	1/81	12/18866	0.0503362	0.267727	0.231921	1	SMPD2
GO:0019080	viral gene expression	3/81	195/18866	0.0516239	0.267727	0.231921	3	RPL14/RPS26/RPSA
GO:0043154	negative regulation of cysteine-type endopeptidase activity involved in apoptotic process	2/81	85/18866	0.0516939	0.267727	0.231921	2	VIL1/IGBP1
GO:0006694	steroid biosynthetic process	3/81	197/18866	0.052919	0.267727	0.231921	3	SLC27A5/HSD3B2/FGFR4
GO:0032984	protein-containing complex disassembly	4/81	330/18866	0.0536438	0.267727	0.231921	4	CHCHD1/VIL1/MRPL12/OXA1L
GO:0097581	lamellipodium organization	2/81	87/18866	0.0538761	0.267727	0.231921	2	OCLN/VIL1
GO:0006596	polyamine biosynthetic process	1/81	13/18866	0.0544161	0.267727	0.231921	1	AGMAT
GO:0006705	mineralocorticoid biosynthetic process	1/81	13/18866	0.0544161	0.267727	0.231921	1	HSD3B2
GO:0007494	midgut development	1/81	13/18866	0.0544161	0.267727	0.231921	1	OTC
GO:0008212	mineralocorticoid metabolic process	1/81	13/18866	0.0544161	0.267727	0.231921	1	HSD3B2
GO:0015697	quaternary ammonium group transport	1/81	13/18866	0.0544161	0.267727	0.231921	1	SLC25A45
GO:0018095	protein polyglutamylation	1/81	13/18866	0.0544161	0.267727	0.231921	1	TTLL2
GO:0019627	urea metabolic process	1/81	13/18866	0.0544161	0.267727	0.231921	1	OTC
GO:0021520	spinal cord motor neuron cell fate specification	1/81	13/18866	0.0544161	0.267727	0.231921	1	MNX1
GO:0021794	thalamus development	1/81	13/18866	0.0544161	0.267727	0.231921	1	UQCRQ
GO:0032530	regulation of microvillus organization	1/81	13/18866	0.0544161	0.267727	0.231921	1	VIL1
GO:0032536	regulation of cell projection size	1/81	13/18866	0.0544161	0.267727	0.231921	1	VIL1
GO:0070071	proton-transporting two-sector ATPase complex assembly	1/81	13/18866	0.0544161	0.267727	0.231921	1	OXA1L
GO:0071941	nitrogen cycle metabolic process	1/81	13/18866	0.0544161	0.267727	0.231921	1	OTC
GO:0030901	midbrain development	2/81	91/18866	0.0583365	0.279642	0.242242	2	BARHL1/UQCRQ
GO:0000054	ribosomal subunit export from nucleus	1/81	14/18866	0.0584787	0.279642	0.242242	1	LTV1
GO:0003188	heart valve formation	1/81	14/18866	0.0584787	0.279642	0.242242	1	ZFPM1
GO:0030836	positive regulation of actin filament depolymerization	1/81	14/18866	0.0584787	0.279642	0.242242	1	VIL1
GO:0033750	ribosome localization	1/81	14/18866	0.0584787	0.279642	0.242242	1	LTV1
GO:1901160	primary amino compound metabolic process	1/81	14/18866	0.0584787	0.279642	0.242242	1	AGMAT
GO:1990778	protein localization to cell periphery	4/81	340/18866	0.0586061	0.279642	0.242242	4	PDZD11/VIL1/KRT18/KCNJ11
GO:2000117	negative regulation of cysteine-type endopeptidase activity	2/81	93/18866	0.0606134	0.284065	0.246074	2	VIL1/IGBP1
GO:0002573	myeloid leukocyte differentiation	3/81	210/18866	0.0617152	0.284065	0.246074	3	ZFPM1/JAGN1/IL17A
GO:0006612	protein targeting to membrane	3/81	210/18866	0.0617152	0.284065	0.246074	3	RPL14/RPS26/RPSA
GO:0045216	cell-cell junction organization	3/81	210/18866	0.0617152	0.284065	0.246074	3	OCLN/CLDN9/CLDN3
GO:0098876	vesicle-mediated transport to the plasma membrane	2/81	94/18866	0.0617632	0.284065	0.246074	2	VPS29/KRT18
GO:0006122	mitochondrial electron transport, ubiquinol to cytochrome c	1/81	15/18866	0.0625241	0.284065	0.246074	1	UQCRQ
GO:0035435	phosphate ion transmembrane transport	1/81	15/18866	0.0625241	0.284065	0.246074	1	SLC25A10
GO:0035635	entry of bacterium into host cell	1/81	15/18866	0.0625241	0.284065	0.246074	1	FUCA2
GO:0071428	rRNA-containing ribonucleoprotein complex export from nucleus	1/81	15/18866	0.0625241	0.284065	0.246074	1	LTV1
GO:0071801	regulation of podosome assembly	1/81	15/18866	0.0625241	0.284065	0.246074	1	KIF9
GO:1904251	regulation of bile acid metabolic process	1/81	15/18866	0.0625241	0.284065	0.246074	1	FGFR4
GO:0050709	negative regulation of protein secretion	2/81	95/18866	0.0629205	0.284065	0.246074	2	JAGN1/KCNJ11
GO:0006643	membrane lipid metabolic process	3/81	212/18866	0.0631257	0.284065	0.246074	3	SMPDL3B/SMPD2/MGST2
GO:0051701	interaction with host	3/81	212/18866	0.0631257	0.284065	0.246074	3	CLDN9/RPSA/FUCA2
GO:0030073	insulin secretion	3/81	213/18866	0.0638365	0.284948	0.246838	3	JAGN1/SLC2A2/KCNJ11
GO:0090276	regulation of peptide hormone secretion	3/81	213/18866	0.0638365	0.284948	0.246838	3	JAGN1/SLC2A2/KCNJ11
GO:0006006	glucose metabolic process	3/81	214/18866	0.0645512	0.285086	0.246958	3	PDHA1/KCNJ11/SLC25A10
GO:0002295	T-helper cell lineage commitment	1/81	16/18866	0.0665523	0.285086	0.246958	1	ZFPM1
GO:0006004	fucose metabolic process	1/81	16/18866	0.0665523	0.285086	0.246958	1	FUCA2
GO:0006086	acetyl-CoA biosynthetic process from pyruvate	1/81	16/18866	0.0665523	0.285086	0.246958	1	PDHA1
GO:0006390	mitochondrial transcription	1/81	16/18866	0.0665523	0.285086	0.246958	1	MRPL12
GO:0006595	polyamine metabolic process	1/81	16/18866	0.0665523	0.285086	0.246958	1	AGMAT
GO:0019511	peptidyl-proline hydroxylation	1/81	16/18866	0.0665523	0.285086	0.246958	1	PRDX4
GO:0051014	actin filament severing	1/81	16/18866	0.0665523	0.285086	0.246958	1	VIL1
GO:0060413	atrial septum morphogenesis	1/81	16/18866	0.0665523	0.285086	0.246958	1	ZFPM1
GO:1905050	positive regulation of metallopeptidase activity	1/81	16/18866	0.0665523	0.285086	0.246958	1	CLDN3
GO:0002792	negative regulation of peptide secretion	2/81	101/18866	0.0700167	0.285086	0.246958	2	JAGN1/KCNJ11
GO:0042632	cholesterol homeostasis	2/81	101/18866	0.0700167	0.285086	0.246958	2	ABCG8/FGFR4
GO:0044773	mitotic DNA damage checkpoint	2/81	101/18866	0.0700167	0.285086	0.246958	2	CNOT10/ARID3A
GO:1990542	mitochondrial transmembrane transport	2/81	101/18866	0.0700167	0.285086	0.246958	2	TIMM23/SFXN4
GO:0006750	glutathione biosynthetic process	1/81	17/18866	0.0705634	0.285086	0.246958	1	MGST2
GO:0009084	glutamine family amino acid biosynthetic process	1/81	17/18866	0.0705634	0.285086	0.246958	1	OTC
GO:0010715	regulation of extracellular matrix disassembly	1/81	17/18866	0.0705634	0.285086	0.246958	1	FGFR4
GO:0030299	intestinal cholesterol absorption	1/81	17/18866	0.0705634	0.285086	0.246958	1	ABCG8
GO:0035729	cellular response to hepatocyte growth factor stimulus	1/81	17/18866	0.0705634	0.285086	0.246958	1	VIL1
GO:0035855	megakaryocyte development	1/81	17/18866	0.0705634	0.285086	0.246958	1	ZFPM1
GO:0043117	positive regulation of vascular permeability	1/81	17/18866	0.0705634	0.285086	0.246958	1	OCLN
GO:0044539	long-chain fatty acid import into cell	1/81	17/18866	0.0705634	0.285086	0.246958	1	SLC27A5
GO:0070131	positive regulation of mitochondrial translation	1/81	17/18866	0.0705634	0.285086	0.246958	1	RPUSD3
GO:0072673	lamellipodium morphogenesis	1/81	17/18866	0.0705634	0.285086	0.246958	1	VIL1
GO:0140354	lipid import into cell	1/81	17/18866	0.0705634	0.285086	0.246958	1	SLC27A5
GO:1902358	sulfate transmembrane transport	1/81	17/18866	0.0705634	0.285086	0.246958	1	SLC25A10
GO:0055092	sterol homeostasis	2/81	102/18866	0.071224	0.28567	0.247464	2	ABCG8/FGFR4
GO:1903076	regulation of protein localization to plasma membrane	2/81	102/18866	0.071224	0.28567	0.247464	2	VIL1/KCNJ11
GO:0098869	cellular oxidant detoxification	2/81	103/18866	0.0724381	0.28845	0.249872	2	PRDX4/MGST2
GO:1901570	fatty acid derivative biosynthetic process	2/81	103/18866	0.0724381	0.28845	0.249872	2	SLC27A5/MGST2
GO:0046394	carboxylic acid biosynthetic process	4/81	367/18866	0.0731894	0.289597	0.250866	4	SLC27A5/OTC/MGST2/FGFR4
GO:0016053	organic acid biosynthetic process	4/81	368/18866	0.0737622	0.289597	0.250866	4	SLC27A5/OTC/MGST2/FGFR4
GO:0001522	pseudouridine synthesis	1/81	18/18866	0.0745575	0.289597	0.250866	1	RPUSD3
GO:0008272	sulfate transport	1/81	18/18866	0.0745575	0.289597	0.250866	1	SLC25A10
GO:0032780	negative regulation of ATPase activity	1/81	18/18866	0.0745575	0.289597	0.250866	1	OXA1L
GO:0060457	negative regulation of digestive system process	1/81	18/18866	0.0745575	0.289597	0.250866	1	ABCG8
GO:2000303	regulation of ceramide biosynthetic process	1/81	18/18866	0.0745575	0.289597	0.250866	1	SMPD2
GO:0071156	regulation of cell cycle arrest	2/81	106/18866	0.0761207	0.290065	0.251271	2	CNOT10/ARID3A
GO:0030330	DNA damage response, signal transduction by p53 class mediator	2/81	107/18866	0.0773613	0.290065	0.251271	2	CNOT10/ARID3A
GO:0006704	glucocorticoid biosynthetic process	1/81	19/18866	0.0785346	0.290065	0.251271	1	HSD3B2
GO:0019184	nonribosomal peptide biosynthetic process	1/81	19/18866	0.0785346	0.290065	0.251271	1	MGST2
GO:0030011	maintenance of cell polarity	1/81	19/18866	0.0785346	0.290065	0.251271	1	PDZD11
GO:0030150	protein import into mitochondrial matrix	1/81	19/18866	0.0785346	0.290065	0.251271	1	TIMM23
GO:0035728	response to hepatocyte growth factor	1/81	19/18866	0.0785346	0.290065	0.251271	1	VIL1
GO:0043373	CD4-positive, alpha-beta T cell lineage commitment	1/81	19/18866	0.0785346	0.290065	0.251271	1	ZFPM1
GO:0050908	detection of light stimulus involved in visual perception	1/81	19/18866	0.0785346	0.290065	0.251271	1	REEP6
GO:0050962	detection of light stimulus involved in sensory perception	1/81	19/18866	0.0785346	0.290065	0.251271	1	REEP6
GO:0071800	podosome assembly	1/81	19/18866	0.0785346	0.290065	0.251271	1	KIF9
GO:0090153	regulation of sphingolipid biosynthetic process	1/81	19/18866	0.0785346	0.290065	0.251271	1	SMPD2
GO:0098856	intestinal lipid absorption	1/81	19/18866	0.0785346	0.290065	0.251271	1	ABCG8
GO:1905038	regulation of membrane lipid metabolic process	1/81	19/18866	0.0785346	0.290065	0.251271	1	SMPD2
GO:0044774	mitotic DNA integrity checkpoint	2/81	108/18866	0.0786084	0.290065	0.251271	2	CNOT10/ARID3A
GO:0021761	limbic system development	2/81	109/18866	0.0798618	0.293711	0.254429	2	UQCRQ/HSD3B2
GO:1904659	glucose transmembrane transport	2/81	110/18866	0.0811215	0.296499	0.256845	2	OCLN/SLC2A2
GO:0044242	cellular lipid catabolic process	3/81	236/18866	0.0811924	0.296499	0.256845	3	SMPDL3B/SMPD2/MGST2
GO:0007252	I-kappaB phosphorylation	1/81	20/18866	0.0824948	0.296499	0.256845	1	PRDX4
GO:0046931	pore complex assembly	1/81	20/18866	0.0824948	0.296499	0.256845	1	PDZD11
GO:0051412	response to corticosterone	1/81	20/18866	0.0824948	0.296499	0.256845	1	HSD3B2
GO:1901741	positive regulation of myoblast fusion	1/81	20/18866	0.0824948	0.296499	0.256845	1	GDF15
GO:1901881	positive regulation of protein depolymerization	1/81	20/18866	0.0824948	0.296499	0.256845	1	VIL1
GO:0008645	hexose transmembrane transport	2/81	114/18866	0.0862215	0.299022	0.25903	2	OCLN/SLC2A2
GO:1990748	cellular detoxification	2/81	114/18866	0.0862215	0.299022	0.25903	2	PRDX4/MGST2
GO:0000028	ribosomal small subunit assembly	1/81	21/18866	0.0864383	0.299022	0.25903	1	RPSA
GO:0002363	alpha-beta T cell lineage commitment	1/81	21/18866	0.0864383	0.299022	0.25903	1	ZFPM1
GO:0016137	glycoside metabolic process	1/81	21/18866	0.0864383	0.299022	0.25903	1	FUCA2
GO:0016553	base conversion or substitution editing	1/81	21/18866	0.0864383	0.299022	0.25903	1	A1CF
GO:0019370	leukotriene biosynthetic process	1/81	21/18866	0.0864383	0.299022	0.25903	1	MGST2
GO:0021854	hypothalamus development	1/81	21/18866	0.0864383	0.299022	0.25903	1	UQCRQ
GO:0030220	platelet formation	1/81	21/18866	0.0864383	0.299022	0.25903	1	ZFPM1
GO:0033962	P-body assembly	1/81	21/18866	0.0864383	0.299022	0.25903	1	LSM3
GO:0044241	lipid digestion	1/81	21/18866	0.0864383	0.299022	0.25903	1	ABCG8
GO:0060216	definitive hemopoiesis	1/81	21/18866	0.0864383	0.299022	0.25903	1	ZFPM1
GO:0042593	glucose homeostasis	3/81	245/18866	0.0884872	0.305157	0.264344	3	JAGN1/KCNJ11/FGFR4
GO:0015749	monosaccharide transmembrane transport	2/81	116/18866	0.0888073	0.305309	0.264477	2	OCLN/SLC2A2
GO:0033500	carbohydrate homeostasis	3/81	246/18866	0.0893144	0.305914	0.265001	3	JAGN1/KCNJ11/FGFR4
GO:0006085	acetyl-CoA biosynthetic process	1/81	22/18866	0.090365	0.305914	0.265001	1	PDHA1
GO:0036344	platelet morphogenesis	1/81	22/18866	0.090365	0.305914	0.265001	1	ZFPM1
GO:0043369	CD4-positive or CD8-positive, alpha-beta T cell lineage commitment	1/81	22/18866	0.090365	0.305914	0.265001	1	ZFPM1
GO:1901739	regulation of myoblast fusion	1/81	22/18866	0.090365	0.305914	0.265001	1	GDF15
GO:0006805	xenobiotic metabolic process	2/81	118/18866	0.0914161	0.307591	0.266453	2	MGST2/GSTA2
GO:0034219	carbohydrate transmembrane transport	2/81	118/18866	0.0914161	0.307591	0.266453	2	OCLN/SLC2A2
GO:0003283	atrial septum development	1/81	23/18866	0.094275	0.312462	0.270673	1	ZFPM1
GO:0035162	embryonic hemopoiesis	1/81	23/18866	0.094275	0.312462	0.270673	1	ZFPM1
GO:0042401	cellular biogenic amine biosynthetic process	1/81	23/18866	0.094275	0.312462	0.270673	1	AGMAT
GO:1900017	positive regulation of cytokine production involved in inflammatory response	1/81	23/18866	0.094275	0.312462	0.270673	1	IL17A
GO:1902001	fatty acid transmembrane transport	1/81	23/18866	0.094275	0.312462	0.270673	1	SLC27A5
GO:0097237	cellular response to toxic substance	2/81	122/18866	0.0967005	0.317756	0.275258	2	PRDX4/MGST2
GO:0002761	regulation of myeloid leukocyte differentiation	2/81	123/18866	0.0980351	0.317756	0.275258	2	ZFPM1/IL17A
GO:0071466	cellular response to xenobiotic stimulus	2/81	123/18866	0.0980351	0.317756	0.275258	2	MGST2/GSTA2
GO:1904375	regulation of protein localization to cell periphery	2/81	123/18866	0.0980351	0.317756	0.275258	2	VIL1/KCNJ11
GO:0003181	atrioventricular valve morphogenesis	1/81	24/18866	0.0981684	0.317756	0.275258	1	ZFPM1
GO:0009309	amine biosynthetic process	1/81	24/18866	0.0981684	0.317756	0.275258	1	AGMAT
GO:0016556	mRNA modification	1/81	24/18866	0.0981684	0.317756	0.275258	1	A1CF
GO:0060396	growth hormone receptor signaling pathway	1/81	24/18866	0.0981684	0.317756	0.275258	1	GDF15
GO:0030072	peptide hormone secretion	3/81	257/18866	0.0986277	0.318311	0.27574	3	JAGN1/SLC2A2/KCNJ11
GO:0010592	positive regulation of lamellipodium assembly	1/81	25/18866	0.102045	0.324689	0.281265	1	OCLN
GO:0015740	C4-dicarboxylate transport	1/81	25/18866	0.102045	0.324689	0.281265	1	SLC25A10
GO:0032528	microvillus organization	1/81	25/18866	0.102045	0.324689	0.281265	1	VIL1
GO:0071378	cellular response to growth hormone stimulus	1/81	25/18866	0.102045	0.324689	0.281265	1	GDF15
GO:2000134	negative regulation of G1/S transition of mitotic cell cycle	2/81	126/18866	0.10207	0.324689	0.281265	2	CNOT10/ARID3A
GO:1905477	positive regulation of protein localization to membrane	2/81	127/18866	0.103426	0.328058	0.284183	2	VIL1/KCNJ11
GO:0003171	atrioventricular valve development	1/81	26/18866	0.105906	0.329319	0.285275	1	ZFPM1
GO:0008211	glucocorticoid metabolic process	1/81	26/18866	0.105906	0.329319	0.285275	1	HSD3B2
GO:0021884	forebrain neuron development	1/81	26/18866	0.105906	0.329319	0.285275	1	UQCRQ
GO:0033119	negative regulation of RNA splicing	1/81	26/18866	0.105906	0.329319	0.285275	1	RPS26
GO:0051016	barbed-end actin filament capping	1/81	26/18866	0.105906	0.329319	0.285275	1	VIL1
GO:0055083	monovalent inorganic anion homeostasis	1/81	26/18866	0.105906	0.329319	0.285275	1	FGFR4
GO:0070129	regulation of mitochondrial translation	1/81	26/18866	0.105906	0.329319	0.285275	1	RPUSD3
GO:0046883	regulation of hormone secretion	3/81	267/18866	0.107422	0.332475	0.288009	3	JAGN1/SLC2A2/KCNJ11
GO:0009410	response to xenobiotic stimulus	2/81	130/18866	0.107521	0.332475	0.288009	2	MGST2/GSTA2
GO:0002021	response to dietary excess	1/81	27/18866	0.10975	0.334453	0.289722	1	GDF15
GO:0006817	phosphate ion transport	1/81	27/18866	0.10975	0.334453	0.289722	1	SLC25A10
GO:0018126	protein hydroxylation	1/81	27/18866	0.10975	0.334453	0.289722	1	PRDX4
GO:0022400	regulation of rhodopsin mediated signaling pathway	1/81	27/18866	0.10975	0.334453	0.289722	1	CAMKMT
GO:0045672	positive regulation of osteoclast differentiation	1/81	27/18866	0.10975	0.334453	0.289722	1	IL17A
GO:0050727	regulation of inflammatory response	4/81	425/18866	0.110088	0.334453	0.289722	4	IL17RB/SMPDL3B/MGST2/IL17A
GO:1902807	negative regulation of cell cycle G1/S phase transition	2/81	132/18866	0.110276	0.334453	0.289722	2	CNOT10/ARID3A
GO:0042770	signal transduction in response to DNA damage	2/81	133/18866	0.11166	0.337078	0.291997	2	CNOT10/ARID3A
GO:0046718	viral entry into host cell	2/81	134/18866	0.113049	0.337078	0.291997	2	CLDN9/RPSA
GO:0071333	cellular response to glucose stimulus	2/81	134/18866	0.113049	0.337078	0.291997	2	JAGN1/KCNJ11
GO:0002360	T cell lineage commitment	1/81	28/18866	0.113577	0.337078	0.291997	1	ZFPM1
GO:0015867	ATP transport	1/81	28/18866	0.113577	0.337078	0.291997	1	SLC25A45
GO:0021680	cerebellar Purkinje cell layer development	1/81	28/18866	0.113577	0.337078	0.291997	1	UQCRQ
GO:0043901	negative regulation of multi-organism process	1/81	28/18866	0.113577	0.337078	0.291997	1	PRDX4
GO:0060143	positive regulation of syncytium formation by plasma membrane fusion	1/81	28/18866	0.113577	0.337078	0.291997	1	GDF15
GO:0015748	organophosphate ester transport	2/81	135/18866	0.114442	0.338737	0.293433	2	SLC25A45/ABCG8
GO:0071331	cellular response to hexose stimulus	2/81	136/18866	0.11584	0.34196	0.296226	2	JAGN1/KCNJ11
GO:0032273	positive regulation of protein polymerization	2/81	137/18866	0.117243	0.342875	0.297018	2	OCLN/VIL1
GO:0071326	cellular response to monosaccharide stimulus	2/81	137/18866	0.117243	0.342875	0.297018	2	JAGN1/KCNJ11
GO:0008209	androgen metabolic process	1/81	29/18866	0.117389	0.342875	0.297018	1	HSD3B2
GO:0015721	bile acid and bile salt transport	1/81	29/18866	0.117389	0.342875	0.297018	1	SLC27A5
GO:0098754	detoxification	2/81	138/18866	0.118649	0.343921	0.297924	2	PRDX4/MGST2
GO:0072659	protein localization to plasma membrane	3/81	281/18866	0.12023	0.343921	0.297924	3	VIL1/KRT18/KCNJ11
GO:0003209	cardiac atrium morphogenesis	1/81	30/18866	0.121184	0.343921	0.297924	1	ZFPM1
GO:0016056	rhodopsin mediated signaling pathway	1/81	30/18866	0.121184	0.343921	0.297924	1	CAMKMT
GO:0031116	positive regulation of microtubule polymerization	1/81	30/18866	0.121184	0.343921	0.297924	1	OCLN
GO:0032372	negative regulation of sterol transport	1/81	30/18866	0.121184	0.343921	0.297924	1	ABCG8
GO:0032375	negative regulation of cholesterol transport	1/81	30/18866	0.121184	0.343921	0.297924	1	ABCG8
GO:0051125	regulation of actin nucleation	1/81	30/18866	0.121184	0.343921	0.297924	1	VIL1
GO:0060142	regulation of syncytium formation by plasma membrane fusion	1/81	30/18866	0.121184	0.343921	0.297924	1	GDF15
GO:0062125	regulation of mitochondrial gene expression	1/81	30/18866	0.121184	0.343921	0.297924	1	RPUSD3
GO:1990126	retrograde transport, endosome to plasma membrane	1/81	30/18866	0.121184	0.343921	0.297924	1	VPS29
GO:0072655	establishment of protein localization to mitochondrion	2/81	140/18866	0.121475	0.343921	0.297924	2	TIMM23/OXA1L
GO:0009581	detection of external stimulus	2/81	141/18866	0.122895	0.347052	0.300637	2	REEP6/CAMKMT
GO:0006605	protein targeting	4/81	444/18866	0.123707	0.348458	0.301855	4	TIMM23/RPL14/RPS26/RPSA
GO:0018200	peptidyl-glutamic acid modification	1/81	31/18866	0.124963	0.351103	0.304145	1	TTLL2
GO:0009582	detection of abiotic stimulus	2/81	144/18866	0.127177	0.354478	0.307069	2	REEP6/CAMKMT
GO:0046434	organophosphate catabolic process	2/81	144/18866	0.127177	0.354478	0.307069	2	SMPDL3B/SMPD2
GO:0070585	protein localization to mitochondrion	2/81	144/18866	0.127177	0.354478	0.307069	2	TIMM23/OXA1L
GO:0071322	cellular response to carbohydrate stimulus	2/81	145/18866	0.128613	0.354478	0.307069	2	JAGN1/KCNJ11
GO:0032673	regulation of interleukin-4 production	1/81	32/18866	0.128726	0.354478	0.307069	1	ZFPM1
GO:0042744	hydrogen peroxide catabolic process	1/81	32/18866	0.128726	0.354478	0.307069	1	PRDX4
GO:0051385	response to mineralocorticoid	1/81	32/18866	0.128726	0.354478	0.307069	1	HSD3B2
GO:0051503	adenine nucleotide transport	1/81	32/18866	0.128726	0.354478	0.307069	1	SLC25A45
GO:0015868	purine ribonucleotide transport	1/81	33/18866	0.132474	0.359432	0.311361	1	SLC25A45
GO:0034331	cell junction maintenance	1/81	33/18866	0.132474	0.359432	0.311361	1	CLDN3
GO:0040018	positive regulation of multicellular organism growth	1/81	33/18866	0.132474	0.359432	0.311361	1	VIL1
GO:0042755	eating behavior	1/81	33/18866	0.132474	0.359432	0.311361	1	GDF15
GO:0043928	exonucleolytic catabolism of deadenylated mRNA	1/81	33/18866	0.132474	0.359432	0.311361	1	LSM3
GO:1905048	regulation of metallopeptidase activity	1/81	33/18866	0.132474	0.359432	0.311361	1	CLDN3
GO:0071356	cellular response to tumor necrosis factor	3/81	297/18866	0.135523	0.36158	0.313221	3	OCLN/KRT18/KCNJ11
GO:0035264	multicellular organism growth	2/81	150/18866	0.135847	0.36158	0.313221	2	GDF15/VIL1
GO:0097530	granulocyte migration	2/81	150/18866	0.135847	0.36158	0.313221	2	JAGN1/IL17A
GO:0000038	very long-chain fatty acid metabolic process	1/81	34/18866	0.136205	0.36158	0.313221	1	SLC27A5
GO:0006099	tricarboxylic acid cycle	1/81	34/18866	0.136205	0.36158	0.313221	1	PDHA1
GO:0015865	purine nucleotide transport	1/81	34/18866	0.136205	0.36158	0.313221	1	SLC25A45
GO:0031112	positive regulation of microtubule polymerization or depolymerization	1/81	34/18866	0.136205	0.36158	0.313221	1	OCLN
GO:0033198	response to ATP	1/81	34/18866	0.136205	0.36158	0.313221	1	KCNJ11
GO:0048665	neuron fate specification	1/81	34/18866	0.136205	0.36158	0.313221	1	MNX1
GO:0000077	DNA damage checkpoint	2/81	151/18866	0.137304	0.361854	0.313458	2	CNOT10/ARID3A
GO:0051224	negative regulation of protein transport	2/81	151/18866	0.137304	0.361854	0.313458	2	JAGN1/KCNJ11
GO:0007605	sensory perception of sound	2/81	152/18866	0.138766	0.361854	0.313458	2	LHFPL3/BARHL1
GO:0000291	nuclear-transcribed mRNA catabolic process, exonucleolytic	1/81	35/18866	0.13992	0.361854	0.313458	1	LSM3
GO:0006691	leukotriene metabolic process	1/81	35/18866	0.13992	0.361854	0.313458	1	MGST2
GO:0007603	phototransduction, visible light	1/81	35/18866	0.13992	0.361854	0.313458	1	CAMKMT
GO:0021522	spinal cord motor neuron differentiation	1/81	35/18866	0.13992	0.361854	0.313458	1	MNX1
GO:0032633	interleukin-4 production	1/81	35/18866	0.13992	0.361854	0.313458	1	ZFPM1
GO:0032735	positive regulation of interleukin-12 production	1/81	35/18866	0.13992	0.361854	0.313458	1	IL17A
GO:0044743	protein transmembrane import into intracellular organelle	1/81	35/18866	0.13992	0.361854	0.313458	1	TIMM23
GO:0098751	bone cell development	1/81	35/18866	0.13992	0.361854	0.313458	1	ZFPM1
GO:0001678	cellular glucose homeostasis	2/81	153/18866	0.140231	0.361854	0.313458	2	JAGN1/KCNJ11
GO:1904950	negative regulation of establishment of protein localization	2/81	155/18866	0.14317	0.366329	0.317336	2	JAGN1/KCNJ11
GO:0000289	nuclear-transcribed mRNA poly(A) tail shortening	1/81	36/18866	0.14362	0.366329	0.317336	1	CNOT10
GO:0003230	cardiac atrium development	1/81	36/18866	0.14362	0.366329	0.317336	1	ZFPM1
GO:0003382	epithelial cell morphogenesis	1/81	36/18866	0.14362	0.366329	0.317336	1	CLDN3
GO:0043368	positive T cell selection	1/81	36/18866	0.14362	0.366329	0.317336	1	ZFPM1
GO:0098739	import across plasma membrane	2/81	157/18866	0.146123	0.371858	0.322125	2	SLC27A5/KCNJ11
GO:0043243	positive regulation of protein-containing complex disassembly	1/81	37/18866	0.147304	0.374002	0.323982	1	VIL1
GO:0006084	acetyl-CoA metabolic process	1/81	38/18866	0.150972	0.380696	0.329781	1	PDHA1
GO:0006862	nucleotide transport	1/81	38/18866	0.150972	0.380696	0.329781	1	SLC25A45
GO:0010591	regulation of lamellipodium assembly	1/81	38/18866	0.150972	0.380696	0.329781	1	OCLN
GO:0031570	DNA integrity checkpoint	2/81	161/18866	0.152067	0.382289	0.331161	2	CNOT10/ARID3A
GO:0046879	hormone secretion	3/81	314/18866	0.152469	0.382289	0.331161	3	JAGN1/SLC2A2/KCNJ11
GO:0022613	ribonucleoprotein complex biogenesis	4/81	482/18866	0.152962	0.382289	0.331161	4	RPUSD3/LTV1/RPL14/RPSA
GO:0098656	anion transmembrane transport	3/81	315/18866	0.153486	0.382289	0.331161	3	SLC38A8/SLC27A5/SLC25A10
GO:0010831	positive regulation of myotube differentiation	1/81	39/18866	0.154624	0.382289	0.331161	1	GDF15
GO:0030866	cortical actin cytoskeleton organization	1/81	39/18866	0.154624	0.382289	0.331161	1	VIL1
GO:0046326	positive regulation of glucose import	1/81	39/18866	0.154624	0.382289	0.331161	1	OCLN
GO:0060416	response to growth hormone	1/81	39/18866	0.154624	0.382289	0.331161	1	GDF15
GO:0006665	sphingolipid metabolic process	2/81	163/18866	0.155057	0.382289	0.331161	2	SMPDL3B/SMPD2
GO:0055088	lipid homeostasis	2/81	163/18866	0.155057	0.382289	0.331161	2	ABCG8/FGFR4
GO:0000154	rRNA modification	1/81	40/18866	0.158261	0.3876	0.335762	1	RPUSD3
GO:0008207	C21-steroid hormone metabolic process	1/81	40/18866	0.158261	0.3876	0.335762	1	HSD3B2
GO:0043001	Golgi to plasma membrane protein transport	1/81	40/18866	0.158261	0.3876	0.335762	1	KRT18
GO:0007093	mitotic cell cycle checkpoint	2/81	166/18866	0.159563	0.389067	0.337033	2	CNOT10/ARID3A
GO:1903531	negative regulation of secretion by cell	2/81	166/18866	0.159563	0.389067	0.337033	2	JAGN1/KCNJ11
GO:0034250	positive regulation of cellular amide metabolic process	2/81	167/18866	0.161071	0.389575	0.337472	2	RPUSD3/SMPD2
GO:0009914	hormone transport	3/81	323/18866	0.161704	0.389575	0.337472	3	JAGN1/SLC2A2/KCNJ11
GO:0033574	response to testosterone	1/81	41/18866	0.161883	0.389575	0.337472	1	KCNJ11
GO:0051180	vitamin transport	1/81	41/18866	0.161883	0.389575	0.337472	1	SLC2A2
GO:0051354	negative regulation of oxidoreductase activity	1/81	41/18866	0.161883	0.389575	0.337472	1	OXA1L
GO:0051693	actin filament capping	1/81	41/18866	0.161883	0.389575	0.337472	1	VIL1
GO:0044058	regulation of digestive system process	1/81	42/18866	0.165489	0.39653	0.343497	1	ABCG8
GO:1901658	glycosyl compound catabolic process	1/81	42/18866	0.165489	0.39653	0.343497	1	FUCA2
GO:0007584	response to nutrient	2/81	171/18866	0.167128	0.399591	0.346149	2	ABCG8/OTC
GO:0071364	cellular response to epidermal growth factor stimulus	1/81	43/18866	0.16908	0.403387	0.349438	1	VIL1
GO:0021543	pallium development	2/81	173/18866	0.170171	0.404248	0.350183	2	UQCRQ/HSD3B2
GO:0050954	sensory perception of mechanical stimulus	2/81	173/18866	0.170171	0.404248	0.350183	2	LHFPL3/BARHL1
GO:0008202	steroid metabolic process	3/81	332/18866	0.171106	0.405554	0.351314	3	SLC27A5/HSD3B2/FGFR4
GO:0030835	negative regulation of actin filament depolymerization	1/81	44/18866	0.172656	0.405554	0.351314	1	VIL1
GO:0045197	establishment or maintenance of epithelial cell apical/basal polarity	1/81	44/18866	0.172656	0.405554	0.351314	1	PDZD11
GO:0120009	intermembrane lipid transfer	1/81	44/18866	0.172656	0.405554	0.351314	1	ABCG8
GO:1903053	regulation of extracellular matrix organization	1/81	44/18866	0.172656	0.405554	0.351314	1	FGFR4
GO:1901568	fatty acid derivative metabolic process	2/81	175/18866	0.173224	0.405554	0.351314	2	SLC27A5/MGST2
GO:0007520	myoblast fusion	1/81	45/18866	0.176216	0.405554	0.351314	1	GDF15
GO:0010828	positive regulation of glucose transmembrane transport	1/81	45/18866	0.176216	0.405554	0.351314	1	OCLN
GO:0031018	endocrine pancreas development	1/81	45/18866	0.176216	0.405554	0.351314	1	MNX1
GO:0032722	positive regulation of chemokine production	1/81	45/18866	0.176216	0.405554	0.351314	1	IL17A
GO:0034122	negative regulation of toll-like receptor signaling pathway	1/81	45/18866	0.176216	0.405554	0.351314	1	SMPDL3B
GO:0035094	response to nicotine	1/81	45/18866	0.176216	0.405554	0.351314	1	KCNJ11
GO:0043114	regulation of vascular permeability	1/81	45/18866	0.176216	0.405554	0.351314	1	OCLN
GO:0052372	modulation by symbiont of entry into host	1/81	45/18866	0.176216	0.405554	0.351314	1	FUCA2
GO:0060412	ventricular septum morphogenesis	1/81	45/18866	0.176216	0.405554	0.351314	1	ZFPM1
GO:0051897	positive regulation of protein kinase B signaling	2/81	178/18866	0.177821	0.408398	0.353778	2	GDF15/FGFR4
GO:0000959	mitochondrial RNA metabolic process	1/81	46/18866	0.179762	0.411149	0.356161	1	MRPL12
GO:0061028	establishment of endothelial barrier	1/81	46/18866	0.179762	0.411149	0.356161	1	CLDN3
GO:0016042	lipid catabolic process	3/81	343/18866	0.182808	0.415787	0.360179	3	SMPDL3B/SMPD2/MGST2
GO:0032369	negative regulation of lipid transport	1/81	47/18866	0.183292	0.415787	0.360179	1	ABCG8
GO:0035722	interleukin-12-mediated signaling pathway	1/81	47/18866	0.183292	0.415787	0.360179	1	GSTA2
GO:0070849	response to epidermal growth factor	1/81	47/18866	0.183292	0.415787	0.360179	1	VIL1
GO:0010862	positive regulation of pathway-restricted SMAD protein phosphorylation	1/81	48/18866	0.186807	0.419463	0.363363	1	GDF15
GO:0035088	establishment or maintenance of apical/basal cell polarity	1/81	48/18866	0.186807	0.419463	0.363363	1	PDZD11
GO:0060632	regulation of microtubule-based movement	1/81	48/18866	0.186807	0.419463	0.363363	1	IGBP1
GO:0061245	establishment or maintenance of bipolar cell polarity	1/81	48/18866	0.186807	0.419463	0.363363	1	PDZD11
GO:1990573	potassium ion import across plasma membrane	1/81	48/18866	0.186807	0.419463	0.363363	1	KCNJ11
GO:2000045	regulation of G1/S transition of mitotic cell cycle	2/81	185/18866	0.188619	0.419662	0.363535	2	CNOT10/ARID3A
GO:0015695	organic cation transport	1/81	49/18866	0.190307	0.419662	0.363535	1	SLC25A45
GO:0021517	ventral spinal cord development	1/81	49/18866	0.190307	0.419662	0.363535	1	MNX1
GO:0042398	cellular modified amino acid biosynthetic process	1/81	49/18866	0.190307	0.419662	0.363535	1	MGST2
GO:0045058	T cell selection	1/81	49/18866	0.190307	0.419662	0.363535	1	ZFPM1
GO:0071349	cellular response to interleukin-12	1/81	49/18866	0.190307	0.419662	0.363535	1	GSTA2
GO:0072348	sulfur compound transport	1/81	49/18866	0.190307	0.419662	0.363535	1	SLC25A10
GO:0090151	establishment of protein localization to mitochondrial membrane	1/81	49/18866	0.190307	0.419662	0.363535	1	OXA1L
GO:0120178	steroid hormone biosynthetic process	1/81	49/18866	0.190307	0.419662	0.363535	1	HSD3B2
GO:0050708	regulation of protein secretion	3/81	352/18866	0.192541	0.422301	0.365821	3	JAGN1/SLC2A2/KCNJ11
GO:0021695	cerebellar cortex development	1/81	50/18866	0.193793	0.422301	0.365821	1	UQCRQ
GO:0032456	endocytic recycling	1/81	50/18866	0.193793	0.422301	0.365821	1	VPS29
GO:0045104	intermediate filament cytoskeleton organization	1/81	50/18866	0.193793	0.422301	0.365821	1	KRT18
GO:0045646	regulation of erythrocyte differentiation	1/81	50/18866	0.193793	0.422301	0.365821	1	ZFPM1
GO:0070671	response to interleukin-12	1/81	50/18866	0.193793	0.422301	0.365821	1	GSTA2
GO:0051048	negative regulation of secretion	2/81	190/18866	0.196388	0.423199	0.366599	2	JAGN1/KCNJ11
GO:0002762	negative regulation of myeloid leukocyte differentiation	1/81	51/18866	0.197263	0.423199	0.366599	1	ZFPM1
GO:0021879	forebrain neuron differentiation	1/81	51/18866	0.197263	0.423199	0.366599	1	UQCRQ
GO:0031113	regulation of microtubule polymerization	1/81	51/18866	0.197263	0.423199	0.366599	1	OCLN
GO:0032873	negative regulation of stress-activated MAPK cascade	1/81	51/18866	0.197263	0.423199	0.366599	1	IGBP1
GO:0045103	intermediate filament-based process	1/81	51/18866	0.197263	0.423199	0.366599	1	KRT18
GO:0065002	intracellular protein transmembrane transport	1/81	51/18866	0.197263	0.423199	0.366599	1	TIMM23
GO:0070303	negative regulation of stress-activated protein kinase signaling cascade	1/81	51/18866	0.197263	0.423199	0.366599	1	IGBP1
GO:0021953	central nervous system neuron differentiation	2/81	192/18866	0.199507	0.427185	0.370052	2	UQCRQ/MNX1
GO:0003179	heart valve morphogenesis	1/81	52/18866	0.200719	0.42895	0.371581	1	ZFPM1
GO:0032731	positive regulation of interleukin-1 beta production	1/81	53/18866	0.20416	0.431386	0.373692	1	IL17A
GO:0035384	thioester biosynthetic process	1/81	53/18866	0.20416	0.431386	0.373692	1	PDHA1
GO:0045010	actin nucleation	1/81	53/18866	0.20416	0.431386	0.373692	1	VIL1
GO:0045599	negative regulation of fat cell differentiation	1/81	53/18866	0.20416	0.431386	0.373692	1	ZFPM1
GO:0071616	acyl-CoA biosynthetic process	1/81	53/18866	0.20416	0.431386	0.373692	1	PDHA1
GO:1905475	regulation of protein localization to membrane	2/81	195/18866	0.204197	0.431386	0.373692	2	VIL1/KCNJ11
GO:0009749	response to glucose	2/81	197/18866	0.207331	0.436051	0.377732	2	JAGN1/KCNJ11
GO:0010043	response to zinc ion	1/81	54/18866	0.207587	0.436051	0.377732	1	OTC
GO:0030834	regulation of actin filament depolymerization	1/81	54/18866	0.207587	0.436051	0.377732	1	VIL1
GO:0002931	response to ischemia	1/81	55/18866	0.210999	0.441542	0.382489	1	KCNJ11
GO:0032655	regulation of interleukin-12 production	1/81	55/18866	0.210999	0.441542	0.382489	1	IL17A
GO:1901654	response to ketone	2/81	200/18866	0.212042	0.442054	0.382932	2	KCNJ11/HSD3B2
GO:1901888	regulation of cell junction assembly	2/81	200/18866	0.212042	0.442054	0.382932	2	OCLN/CLDN3
GO:0009746	response to hexose	2/81	202/18866	0.215189	0.44693	0.387157	2	JAGN1/KCNJ11
GO:1901605	alpha-amino acid metabolic process	2/81	202/18866	0.215189	0.44693	0.387157	2	AGMAT/OTC
GO:0006576	cellular biogenic amine metabolic process	1/81	57/18866	0.217779	0.448107	0.388176	1	AGMAT
GO:0021515	cell differentiation in spinal cord	1/81	57/18866	0.217779	0.448107	0.388176	1	MNX1
GO:0032615	interleukin-12 production	1/81	57/18866	0.217779	0.448107	0.388176	1	IL17A
GO:0042743	hydrogen peroxide metabolic process	1/81	57/18866	0.217779	0.448107	0.388176	1	PRDX4
GO:0061178	regulation of insulin secretion involved in cellular response to glucose stimulus	1/81	57/18866	0.217779	0.448107	0.388176	1	JAGN1
GO:0000768	syncytium formation by plasma membrane fusion	1/81	58/18866	0.221148	0.450395	0.390158	1	GDF15
GO:0002763	positive regulation of myeloid leukocyte differentiation	1/81	58/18866	0.221148	0.450395	0.390158	1	IL17A
GO:0030042	actin filament depolymerization	1/81	58/18866	0.221148	0.450395	0.390158	1	VIL1
GO:0140253	cell-cell fusion	1/81	58/18866	0.221148	0.450395	0.390158	1	GDF15
GO:1902806	regulation of cell cycle G1/S phase transition	2/81	206/18866	0.221495	0.450395	0.390158	2	CNOT10/ARID3A
GO:0034284	response to monosaccharide	2/81	207/18866	0.223074	0.450395	0.390158	2	JAGN1/KCNJ11
GO:0046890	regulation of lipid biosynthetic process	2/81	207/18866	0.223074	0.450395	0.390158	2	SMPD2/FGFR4
GO:0045454	cell redox homeostasis	1/81	59/18866	0.224502	0.450395	0.390158	1	PRDX4
GO:0046456	icosanoid biosynthetic process	1/81	59/18866	0.224502	0.450395	0.390158	1	MGST2
GO:1902905	positive regulation of supramolecular fiber organization	2/81	208/18866	0.224655	0.450395	0.390158	2	OCLN/VIL1
GO:0002791	regulation of peptide secretion	3/81	381/18866	0.224731	0.450395	0.390158	3	JAGN1/SLC2A2/KCNJ11
GO:0034764	positive regulation of transmembrane transport	2/81	210/18866	0.227818	0.450395	0.390158	2	OCLN/KCNJ11
GO:0006893	Golgi to plasma membrane transport	1/81	60/18866	0.227842	0.450395	0.390158	1	KRT18
GO:0006949	syncytium formation	1/81	60/18866	0.227842	0.450395	0.390158	1	GDF15
GO:0007602	phototransduction	1/81	60/18866	0.227842	0.450395	0.390158	1	CAMKMT
GO:0018208	peptidyl-proline modification	1/81	60/18866	0.227842	0.450395	0.390158	1	PRDX4
GO:0030865	cortical cytoskeleton organization	1/81	60/18866	0.227842	0.450395	0.390158	1	VIL1
GO:0032732	positive regulation of interleukin-1 production	1/81	60/18866	0.227842	0.450395	0.390158	1	IL17A
GO:0042093	T-helper cell differentiation	1/81	60/18866	0.227842	0.450395	0.390158	1	ZFPM1
GO:0061951	establishment of protein localization to plasma membrane	1/81	60/18866	0.227842	0.450395	0.390158	1	KRT18
GO:0071806	protein transmembrane transport	1/81	60/18866	0.227842	0.450395	0.390158	1	TIMM23
GO:2000242	negative regulation of reproductive process	1/81	60/18866	0.227842	0.450395	0.390158	1	PRDX4
GO:0031349	positive regulation of defense response	3/81	385/18866	0.229257	0.451861	0.391428	3	IL17RB/MGST2/IL17A
GO:0070555	response to interleukin-1	2/81	211/18866	0.2294	0.451861	0.391428	2	IL17A/IGBP1
GO:0003170	heart valve development	1/81	61/18866	0.231168	0.452125	0.391657	1	ZFPM1
GO:0021872	forebrain generation of neurons	1/81	61/18866	0.231168	0.452125	0.391657	1	UQCRQ
GO:0043954	cellular component maintenance	1/81	61/18866	0.231168	0.452125	0.391657	1	CLDN3
GO:0046324	regulation of glucose import	1/81	61/18866	0.231168	0.452125	0.391657	1	OCLN
GO:0002294	CD4-positive, alpha-beta T cell differentiation involved in immune response	1/81	62/18866	0.23448	0.456184	0.395173	1	ZFPM1
GO:0032233	positive regulation of actin filament bundle assembly	1/81	62/18866	0.23448	0.456184	0.395173	1	VIL1
GO:0060393	regulation of pathway-restricted SMAD protein phosphorylation	1/81	62/18866	0.23448	0.456184	0.395173	1	GDF15
GO:0043281	regulation of cysteine-type endopeptidase activity involved in apoptotic process	2/81	215/18866	0.235739	0.45783	0.396599	2	VIL1/IGBP1
GO:0002287	alpha-beta T cell activation involved in immune response	1/81	63/18866	0.237777	0.45857	0.39724	1	ZFPM1
GO:0002293	alpha-beta T cell differentiation involved in immune response	1/81	63/18866	0.237777	0.45857	0.39724	1	ZFPM1
GO:0010830	regulation of myotube differentiation	1/81	63/18866	0.237777	0.45857	0.39724	1	GDF15
GO:0055008	cardiac muscle tissue morphogenesis	1/81	63/18866	0.237777	0.45857	0.39724	1	ZFPM1
GO:0030198	extracellular matrix organization	3/81	395/18866	0.240646	0.459989	0.398469	3	KIF9/PRDX4/FGFR4
GO:0001885	endothelial cell development	1/81	64/18866	0.241061	0.459989	0.398469	1	CLDN3
GO:0033344	cholesterol efflux	1/81	64/18866	0.241061	0.459989	0.398469	1	ABCG8
GO:0043062	extracellular structure organization	3/81	396/18866	0.24179	0.459989	0.398469	3	KIF9/PRDX4/FGFR4
GO:0000075	cell cycle checkpoint	2/81	219/18866	0.242088	0.459989	0.398469	2	CNOT10/ARID3A
GO:0042493	response to drug	3/81	397/18866	0.242935	0.459989	0.398469	3	ABCG8/OTC/KCNJ11
GO:0006687	glycosphingolipid metabolic process	1/81	65/18866	0.24433	0.459989	0.398469	1	SMPD2
GO:0007588	excretion	1/81	65/18866	0.24433	0.459989	0.398469	1	ABCG8
GO:0030837	negative regulation of actin filament polymerization	1/81	65/18866	0.24433	0.459989	0.398469	1	VIL1
GO:0032729	positive regulation of interferon-gamma production	1/81	65/18866	0.24433	0.459989	0.398469	1	ZFPM1
GO:0035773	insulin secretion involved in cellular response to glucose stimulus	1/81	65/18866	0.24433	0.459989	0.398469	1	JAGN1
GO:0051205	protein insertion into membrane	1/81	65/18866	0.24433	0.459989	0.398469	1	OXA1L
GO:0060389	pathway-restricted SMAD protein phosphorylation	1/81	65/18866	0.24433	0.459989	0.398469	1	GDF15
GO:1905953	negative regulation of lipid localization	1/81	65/18866	0.24433	0.459989	0.398469	1	ABCG8
GO:0034470	ncRNA processing	3/81	400/18866	0.246377	0.462777	0.400884	3	RPUSD3/DUS1L/RPL14
GO:0097529	myeloid leukocyte migration	2/81	222/18866	0.246856	0.462777	0.400884	2	JAGN1/IL17A
GO:0007585	respiratory gaseous exchange by respiratory system	1/81	66/18866	0.247586	0.462777	0.400884	1	NDUFA12
GO:1901607	alpha-amino acid biosynthetic process	1/81	66/18866	0.247586	0.462777	0.400884	1	OTC
GO:0033866	nucleoside bisphosphate biosynthetic process	1/81	67/18866	0.250828	0.462777	0.400884	1	PDHA1
GO:0034030	ribonucleoside bisphosphate biosynthetic process	1/81	67/18866	0.250828	0.462777	0.400884	1	PDHA1
GO:0034033	purine nucleoside bisphosphate biosynthetic process	1/81	67/18866	0.250828	0.462777	0.400884	1	PDHA1
GO:0042255	ribosome assembly	1/81	67/18866	0.250828	0.462777	0.400884	1	RPSA
GO:0045670	regulation of osteoclast differentiation	1/81	67/18866	0.250828	0.462777	0.400884	1	IL17A
GO:0046513	ceramide biosynthetic process	1/81	67/18866	0.250828	0.462777	0.400884	1	SMPD2
GO:0048663	neuron fate commitment	1/81	67/18866	0.250828	0.462777	0.400884	1	MNX1
GO:1900015	regulation of cytokine production involved in inflammatory response	1/81	67/18866	0.250828	0.462777	0.400884	1	IL17A
GO:0042446	hormone biosynthetic process	1/81	68/18866	0.254056	0.467953	0.405368	1	HSD3B2
GO:0006364	rRNA processing	2/81	227/18866	0.25481	0.468563	0.405896	2	RPUSD3/RPL14
GO:0006513	protein monoubiquitination	1/81	69/18866	0.25727	0.47074	0.407782	1	UBE3D
GO:0030032	lamellipodium assembly	1/81	69/18866	0.25727	0.47074	0.407782	1	OCLN
GO:2000573	positive regulation of DNA biosynthetic process	1/81	69/18866	0.25727	0.47074	0.407782	1	FGFR4
GO:0051495	positive regulation of cytoskeleton organization	2/81	230/18866	0.259586	0.473413	0.410098	2	OCLN/VIL1
GO:0098657	import into cell	2/81	230/18866	0.259586	0.473413	0.410098	2	SLC27A5/KCNJ11
GO:0002534	cytokine production involved in inflammatory response	1/81	70/18866	0.26047	0.473466	0.410144	1	IL17A
GO:0032374	regulation of cholesterol transport	1/81	70/18866	0.26047	0.473466	0.410144	1	ABCG8
GO:0032271	regulation of protein polymerization	2/81	231/18866	0.261178	0.473975	0.410584	2	OCLN/VIL1
GO:0002292	T cell differentiation involved in immune response	1/81	71/18866	0.263657	0.475356	0.411781	1	ZFPM1
GO:0007029	endoplasmic reticulum organization	1/81	71/18866	0.263657	0.475356	0.411781	1	JAGN1
GO:0032371	regulation of sterol transport	1/81	71/18866	0.263657	0.475356	0.411781	1	ABCG8
GO:1901880	negative regulation of protein depolymerization	1/81	71/18866	0.263657	0.475356	0.411781	1	VIL1
GO:0009743	response to carbohydrate	2/81	233/18866	0.264364	0.475855	0.412213	2	JAGN1/KCNJ11
GO:0007050	cell cycle arrest	2/81	234/18866	0.265956	0.47717	0.413352	2	CNOT10/ARID3A
GO:0097305	response to alcohol	2/81	234/18866	0.265956	0.47717	0.413352	2	HSD3B2/CLDN3
GO:0061515	myeloid cell development	1/81	72/18866	0.266831	0.477964	0.41404	1	ZFPM1
GO:0051155	positive regulation of striated muscle cell differentiation	1/81	73/18866	0.269991	0.482064	0.417592	1	GDF15
GO:1903779	regulation of cardiac conduction	1/81	73/18866	0.269991	0.482064	0.417592	1	KCNJ11
GO:0016072	rRNA metabolic process	2/81	238/18866	0.272327	0.48378	0.419079	2	RPUSD3/RPL14
GO:0021536	diencephalon development	1/81	74/18866	0.273137	0.48378	0.419079	1	UQCRQ
GO:0034121	regulation of toll-like receptor signaling pathway	1/81	74/18866	0.273137	0.48378	0.419079	1	SMPDL3B
GO:0042273	ribosomal large subunit biogenesis	1/81	74/18866	0.273137	0.48378	0.419079	1	RPL14
GO:2001259	positive regulation of cation channel activity	1/81	74/18866	0.273137	0.48378	0.419079	1	KCNJ11
GO:2000116	regulation of cysteine-type endopeptidase activity	2/81	239/18866	0.27392	0.484392	0.419609	2	VIL1/IGBP1
GO:0032886	regulation of microtubule-based process	2/81	240/18866	0.275513	0.486218	0.42119	2	OCLN/IGBP1
GO:0015909	long-chain fatty acid transport	1/81	75/18866	0.27627	0.486218	0.42119	1	SLC27A5
GO:0046323	glucose import	1/81	75/18866	0.27627	0.486218	0.42119	1	OCLN
GO:0003281	ventricular septum development	1/81	76/18866	0.27939	0.49015	0.424596	1	ZFPM1
GO:0060415	muscle tissue morphogenesis	1/81	76/18866	0.27939	0.49015	0.424596	1	ZFPM1
GO:0030099	myeloid cell differentiation	3/81	431/18866	0.282347	0.493254	0.427285	3	ZFPM1/JAGN1/IL17A
GO:0046785	microtubule polymerization	1/81	77/18866	0.282496	0.493254	0.427285	1	OCLN
GO:0060411	cardiac septum morphogenesis	1/81	77/18866	0.282496	0.493254	0.427285	1	ZFPM1
GO:0072330	monocarboxylic acid biosynthetic process	2/81	246/18866	0.285065	0.494446	0.428318	2	SLC27A5/FGFR4
GO:0043367	CD4-positive, alpha-beta T cell differentiation	1/81	78/18866	0.285589	0.494446	0.428318	1	ZFPM1
GO:0043900	regulation of multi-organism process	1/81	78/18866	0.285589	0.494446	0.428318	1	PRDX4
GO:0060395	SMAD protein signal transduction	1/81	78/18866	0.285589	0.494446	0.428318	1	GDF15
GO:0061045	negative regulation of wound healing	1/81	78/18866	0.285589	0.494446	0.428318	1	CLDN3
GO:0034329	cell junction assembly	3/81	434/18866	0.285859	0.494446	0.428318	3	OCLN/CLDN9/CLDN3
GO:0010827	regulation of glucose transmembrane transport	1/81	79/18866	0.288669	0.496207	0.429843	1	OCLN
GO:0031016	pancreas development	1/81	79/18866	0.288669	0.496207	0.429843	1	MNX1
GO:0032272	negative regulation of protein polymerization	1/81	79/18866	0.288669	0.496207	0.429843	1	VIL1
GO:0043462	regulation of ATPase activity	1/81	79/18866	0.288669	0.496207	0.429843	1	OXA1L
GO:0009636	response to toxic substance	2/81	250/18866	0.291428	0.499926	0.433065	2	PRDX4/MGST2
GO:0003151	outflow tract morphogenesis	1/81	80/18866	0.291736	0.499926	0.433065	1	ZFPM1
GO:1901991	negative regulation of mitotic cell cycle phase transition	2/81	251/18866	0.293017	0.501345	0.434294	2	CNOT10/ARID3A
GO:0043242	negative regulation of protein-containing complex disassembly	1/81	81/18866	0.29479	0.5036	0.436247	1	VIL1
GO:0051896	regulation of protein kinase B signaling	2/81	253/18866	0.296196	0.505221	0.437652	2	GDF15/FGFR4
GO:0021954	central nervous system neuron development	1/81	82/18866	0.297831	0.50645	0.438716	1	UQCRQ
GO:0045652	regulation of megakaryocyte differentiation	1/81	82/18866	0.297831	0.50645	0.438716	1	ZFPM1
GO:0048644	muscle organ morphogenesis	1/81	83/18866	0.300859	0.510814	0.442497	1	ZFPM1
GO:0031334	positive regulation of protein-containing complex assembly	2/81	257/18866	0.302546	0.512443	0.443908	2	OCLN/VIL1
GO:0043254	regulation of protein-containing complex assembly	3/81	449/18866	0.30347	0.512443	0.443908	3	OCLN/KIF9/VIL1
GO:0008652	cellular amino acid biosynthetic process	1/81	84/18866	0.303874	0.512443	0.443908	1	OTC
GO:0010951	negative regulation of endopeptidase activity	2/81	258/18866	0.304133	0.512443	0.443908	2	VIL1/IGBP1
GO:1901617	organic hydroxy compound biosynthetic process	2/81	258/18866	0.304133	0.512443	0.443908	2	SLC27A5/FGFR4
GO:0021537	telencephalon development	2/81	259/18866	0.305719	0.514332	0.445544	2	UQCRQ/HSD3B2
GO:0006767	water-soluble vitamin metabolic process	1/81	85/18866	0.306876	0.514715	0.445876	1	PDZD11
GO:0031110	regulation of microtubule polymerization or depolymerization	1/81	85/18866	0.306876	0.514715	0.445876	1	OCLN
GO:0001894	tissue homeostasis	2/81	261/18866	0.308888	0.516525	0.447444	2	OCLN/CLDN3
GO:0015931	nucleobase-containing compound transport	2/81	261/18866	0.308888	0.516525	0.447444	2	SLC25A45/LTV1
GO:0045637	regulation of myeloid cell differentiation	2/81	263/18866	0.312055	0.521034	0.451349	2	ZFPM1/IL17A
GO:0051262	protein tetramerization	1/81	87/18866	0.312842	0.52156	0.451806	1	OXA1L
GO:0032755	positive regulation of interleukin-6 production	1/81	88/18866	0.315806	0.523349	0.453355	1	IL17A
GO:0046889	positive regulation of lipid biosynthetic process	1/81	88/18866	0.315806	0.523349	0.453355	1	SMPD2
GO:0090559	regulation of membrane permeability	1/81	88/18866	0.315806	0.523349	0.453355	1	CLDN3
GO:1901879	regulation of protein depolymerization	1/81	88/18866	0.315806	0.523349	0.453355	1	VIL1
GO:0072331	signal transduction by p53 class mediator	2/81	267/18866	0.318381	0.525919	0.455582	2	CNOT10/ARID3A
GO:0006400	tRNA modification	1/81	89/18866	0.318757	0.525919	0.455582	1	DUS1L
GO:0009306	protein secretion	3/81	462/18866	0.318782	0.525919	0.455582	3	JAGN1/SLC2A2/KCNJ11
GO:0015850	organic hydroxy compound transport	2/81	268/18866	0.31996	0.526295	0.455908	2	ABCG8/SLC27A5
GO:0035592	establishment of protein localization to extracellular region	3/81	463/18866	0.319961	0.526295	0.455908	3	JAGN1/SLC2A2/KCNJ11
GO:1901988	negative regulation of cell cycle phase transition	2/81	270/18866	0.323116	0.530025	0.459138	2	CNOT10/ARID3A
GO:0052547	regulation of peptidase activity	3/81	466/18866	0.323498	0.530025	0.459138	3	VIL1/IGBP1/CLDN3
GO:0006094	gluconeogenesis	1/81	91/18866	0.324622	0.530025	0.459138	1	SLC25A10
GO:0015914	phospholipid transport	1/81	91/18866	0.324622	0.530025	0.459138	1	ABCG8
GO:0033273	response to vitamin	1/81	91/18866	0.324622	0.530025	0.459138	1	OTC
GO:0010466	negative regulation of peptidase activity	2/81	272/18866	0.326269	0.53193	0.460788	2	VIL1/IGBP1
GO:0003333	amino acid transmembrane transport	1/81	92/18866	0.327536	0.532426	0.461218	1	SLC38A8
GO:0042147	retrograde transport, endosome to Golgi	1/81	92/18866	0.327536	0.532426	0.461218	1	VPS29
GO:0071692	protein localization to extracellular region	3/81	470/18866	0.328216	0.532749	0.461498	3	JAGN1/SLC2A2/KCNJ11
GO:0002532	production of molecular mediator involved in inflammatory response	1/81	93/18866	0.330437	0.534787	0.463263	1	IL17A
GO:1903035	negative regulation of response to wounding	1/81	93/18866	0.330437	0.534787	0.463263	1	CLDN3
GO:0031667	response to nutrient levels	3/81	473/18866	0.331754	0.535352	0.463753	3	ABCG8/GDF15/OTC
GO:0051346	negative regulation of hydrolase activity	3/81	473/18866	0.331754	0.535352	0.463753	3	VIL1/OXA1L/IGBP1
GO:0019319	hexose biosynthetic process	1/81	94/18866	0.333326	0.536326	0.464596	1	SLC25A10
GO:1901264	carbohydrate derivative transport	1/81	94/18866	0.333326	0.536326	0.464596	1	SLC25A45
GO:0098742	cell-cell adhesion via plasma-membrane adhesion molecules	2/81	277/18866	0.334135	0.536847	0.465048	2	CLDN9/CLDN3
GO:0043491	protein kinase B signaling	2/81	278/18866	0.335706	0.537809	0.465881	2	GDF15/FGFR4
GO:0045165	cell fate commitment	2/81	278/18866	0.335706	0.537809	0.465881	2	ZFPM1/MNX1
GO:0045638	negative regulation of myeloid cell differentiation	1/81	95/18866	0.336203	0.537827	0.465897	1	ZFPM1
GO:0032651	regulation of interleukin-1 beta production	1/81	97/18866	0.341919	0.543829	0.471096	1	IL17A
GO:0035710	CD4-positive, alpha-beta T cell activation	1/81	97/18866	0.341919	0.543829	0.471096	1	ZFPM1
GO:0098659	inorganic cation import across plasma membrane	1/81	97/18866	0.341919	0.543829	0.471096	1	KCNJ11
GO:0099587	inorganic ion import across plasma membrane	1/81	97/18866	0.341919	0.543829	0.471096	1	KCNJ11
GO:0051051	negative regulation of transport	3/81	483/18866	0.343545	0.545212	0.472295	3	JAGN1/ABCG8/KCNJ11
GO:0006835	dicarboxylic acid transport	1/81	98/18866	0.344759	0.545212	0.472295	1	SLC25A10
GO:0030316	osteoclast differentiation	1/81	98/18866	0.344759	0.545212	0.472295	1	IL17A
GO:0050810	regulation of steroid biosynthetic process	1/81	98/18866	0.344759	0.545212	0.472295	1	FGFR4
GO:0006626	protein targeting to mitochondrion	1/81	99/18866	0.347587	0.548119	0.474812	1	TIMM23
GO:0062207	regulation of pattern recognition receptor signaling pathway	1/81	99/18866	0.347587	0.548119	0.474812	1	SMPDL3B
GO:0043312	neutrophil degranulation	3/81	487/18866	0.348259	0.548396	0.475052	3	PRDX4/NDUFC2/FUCA2
GO:0000082	G1/S transition of mitotic cell cycle	2/81	287/18866	0.349789	0.548651	0.475273	2	CNOT10/ARID3A
GO:0006672	ceramide metabolic process	1/81	100/18866	0.350403	0.548651	0.475273	1	SMPD2
GO:0030219	megakaryocyte differentiation	1/81	100/18866	0.350403	0.548651	0.475273	1	ZFPM1
GO:0046364	monosaccharide biosynthetic process	1/81	100/18866	0.350403	0.548651	0.475273	1	SLC25A10
GO:0002283	neutrophil activation involved in immune response	3/81	490/18866	0.351792	0.549158	0.475712	3	PRDX4/NDUFC2/FUCA2
GO:0001708	cell fate specification	1/81	101/18866	0.353207	0.549158	0.475712	1	MNX1
GO:0015908	fatty acid transport	1/81	101/18866	0.353207	0.549158	0.475712	1	SLC27A5
GO:0030838	positive regulation of actin filament polymerization	1/81	101/18866	0.353207	0.549158	0.475712	1	VIL1
GO:0045639	positive regulation of myeloid cell differentiation	1/81	101/18866	0.353207	0.549158	0.475712	1	IL17A
GO:1902105	regulation of leukocyte differentiation	2/81	290/18866	0.354463	0.550337	0.476734	2	ZFPM1/IL17A
GO:0034660	ncRNA metabolic process	3/81	493/18866	0.355324	0.550902	0.477223	3	RPUSD3/DUS1L/RPL14
GO:1901890	positive regulation of cell junction assembly	1/81	103/18866	0.358779	0.554339	0.4802	1	CLDN3
GO:0006637	acyl-CoA metabolic process	1/81	104/18866	0.361547	0.554339	0.4802	1	PDHA1
GO:0006892	post-Golgi vesicle-mediated transport	1/81	104/18866	0.361547	0.554339	0.4802	1	KRT18
GO:0032231	regulation of actin filament bundle assembly	1/81	104/18866	0.361547	0.554339	0.4802	1	VIL1
GO:0032649	regulation of interferon-gamma production	1/81	104/18866	0.361547	0.554339	0.4802	1	ZFPM1
GO:0035383	thioester metabolic process	1/81	104/18866	0.361547	0.554339	0.4802	1	PDHA1
GO:0120034	positive regulation of plasma membrane bounded cell projection assembly	1/81	104/18866	0.361547	0.554339	0.4802	1	OCLN
GO:1901606	alpha-amino acid catabolic process	1/81	104/18866	0.361547	0.554339	0.4802	1	OTC
GO:0007631	feeding behavior	1/81	105/18866	0.364304	0.554724	0.480534	1	GDF15
GO:0021549	cerebellum development	1/81	105/18866	0.364304	0.554724	0.480534	1	UQCRQ
GO:0030301	cholesterol transport	1/81	105/18866	0.364304	0.554724	0.480534	1	ABCG8
GO:0031532	actin cytoskeleton reorganization	1/81	105/18866	0.364304	0.554724	0.480534	1	CLDN3
GO:1902106	negative regulation of leukocyte differentiation	1/81	105/18866	0.364304	0.554724	0.480534	1	ZFPM1
GO:0032091	negative regulation of protein binding	1/81	106/18866	0.367048	0.555844	0.481505	1	ZFPM1
GO:0032414	positive regulation of ion transmembrane transporter activity	1/81	106/18866	0.367048	0.555844	0.481505	1	KCNJ11
GO:0032611	interleukin-1 beta production	1/81	106/18866	0.367048	0.555844	0.481505	1	IL17A
GO:0046632	alpha-beta T cell differentiation	1/81	106/18866	0.367048	0.555844	0.481505	1	ZFPM1
GO:0030148	sphingolipid biosynthetic process	1/81	107/18866	0.369781	0.558722	0.483997	1	SMPD2
GO:0051258	protein polymerization	2/81	300/18866	0.369957	0.558722	0.483997	2	OCLN/VIL1
GO:0090068	positive regulation of cell cycle process	2/81	302/18866	0.37304	0.562609	0.487364	2	CNOT10/ARID3A
GO:0002286	T cell activation involved in immune response	1/81	109/18866	0.375212	0.563582	0.488207	1	ZFPM1
GO:0021510	spinal cord development	1/81	109/18866	0.375212	0.563582	0.488207	1	MNX1
GO:2000278	regulation of DNA biosynthetic process	1/81	109/18866	0.375212	0.563582	0.488207	1	FGFR4
GO:0006641	triglyceride metabolic process	1/81	110/18866	0.37791	0.565333	0.489724	1	SLC27A5
GO:0006664	glycolipid metabolic process	1/81	110/18866	0.37791	0.565333	0.489724	1	SMPD2
GO:0090100	positive regulation of transmembrane receptor protein serine/threonine kinase signaling pathway	1/81	110/18866	0.37791	0.565333	0.489724	1	GDF15
GO:0032652	regulation of interleukin-1 production	1/81	111/18866	0.380597	0.566291	0.490554	1	IL17A
GO:0051149	positive regulation of muscle cell differentiation	1/81	111/18866	0.380597	0.566291	0.490554	1	GDF15
GO:1903008	organelle disassembly	1/81	111/18866	0.380597	0.566291	0.490554	1	KIF9
GO:1903509	liposaccharide metabolic process	1/81	111/18866	0.380597	0.566291	0.490554	1	SMPD2
GO:0044843	cell cycle G1/S phase transition	2/81	310/18866	0.385309	0.571928	0.495437	2	CNOT10/ARID3A
GO:0001676	long-chain fatty acid metabolic process	1/81	113/18866	0.385935	0.571928	0.495437	1	SLC27A5
GO:0070268	cornification	1/81	113/18866	0.385935	0.571928	0.495437	1	KRT18
GO:0003279	cardiac septum development	1/81	114/18866	0.388588	0.573555	0.496847	1	ZFPM1
GO:0022037	metencephalon development	1/81	114/18866	0.388588	0.573555	0.496847	1	UQCRQ
GO:0032411	positive regulation of transporter activity	1/81	114/18866	0.388588	0.573555	0.496847	1	KCNJ11
GO:0032609	interferon-gamma production	1/81	115/18866	0.391229	0.575153	0.498231	1	ZFPM1
GO:0048640	negative regulation of developmental growth	1/81	115/18866	0.391229	0.575153	0.498231	1	GDF15
GO:0051261	protein depolymerization	1/81	115/18866	0.391229	0.575153	0.498231	1	VIL1
GO:0014902	myotube differentiation	1/81	117/18866	0.396477	0.578261	0.500923	1	GDF15
GO:0031109	microtubule polymerization or depolymerization	1/81	117/18866	0.396477	0.578261	0.500923	1	OCLN
GO:0043666	regulation of phosphoprotein phosphatase activity	1/81	117/18866	0.396477	0.578261	0.500923	1	IGBP1
GO:0045446	endothelial cell differentiation	1/81	117/18866	0.396477	0.578261	0.500923	1	CLDN3
GO:0051341	regulation of oxidoreductase activity	1/81	117/18866	0.396477	0.578261	0.500923	1	OXA1L
GO:1904019	epithelial cell apoptotic process	1/81	117/18866	0.396477	0.578261	0.500923	1	KRT18
GO:0009416	response to light stimulus	2/81	319/18866	0.398991	0.579772	0.502232	2	REEP6/CAMKMT
GO:0008543	fibroblast growth factor receptor signaling pathway	1/81	118/18866	0.399084	0.579772	0.502232	1	FGFR4
GO:0015918	sterol transport	1/81	118/18866	0.399084	0.579772	0.502232	1	ABCG8
GO:0051153	regulation of striated muscle cell differentiation	1/81	119/18866	0.401681	0.582779	0.504837	1	GDF15
GO:0030218	erythrocyte differentiation	1/81	121/18866	0.40684	0.587953	0.509319	1	ZFPM1
GO:0032612	interleukin-1 production	1/81	121/18866	0.40684	0.587953	0.509319	1	IL17A
GO:0098661	inorganic anion transmembrane transport	1/81	121/18866	0.40684	0.587953	0.509319	1	SLC25A10
GO:0006690	icosanoid metabolic process	1/81	122/18866	0.409403	0.588583	0.509865	1	MGST2
GO:0043244	regulation of protein-containing complex disassembly	1/81	122/18866	0.409403	0.588583	0.509865	1	VIL1
GO:0045471	response to ethanol	1/81	122/18866	0.409403	0.588583	0.509865	1	CLDN3
GO:1990266	neutrophil migration	1/81	122/18866	0.409403	0.588583	0.509865	1	JAGN1
GO:0007173	epidermal growth factor receptor signaling pathway	1/81	123/18866	0.411955	0.590718	0.511714	1	VIL1
GO:0070252	actin-mediated cell contraction	1/81	123/18866	0.411955	0.590718	0.511714	1	VIL1
GO:0042113	B cell activation	2/81	328/18866	0.412535	0.590784	0.511771	2	TPD52/IGBP1
GO:0009063	cellular amino acid catabolic process	1/81	124/18866	0.414496	0.592826	0.51354	1	OTC
GO:0035270	endocrine system development	1/81	125/18866	0.417027	0.595676	0.516009	1	MNX1
GO:0034101	erythrocyte homeostasis	1/81	129/18866	0.427041	0.605325	0.524368	1	ZFPM1
GO:0071482	cellular response to light stimulus	1/81	129/18866	0.427041	0.605325	0.524368	1	CAMKMT
GO:1901657	glycosyl compound metabolic process	1/81	129/18866	0.427041	0.605325	0.524368	1	FUCA2
GO:1903829	positive regulation of cellular protein localization	2/81	338/18866	0.42741	0.605325	0.524368	2	VIL1/KCNJ11
GO:0008033	tRNA processing	1/81	130/18866	0.429518	0.605325	0.524368	1	DUS1L
GO:0071426	ribonucleoprotein complex export from nucleus	1/81	130/18866	0.429518	0.605325	0.524368	1	LTV1
GO:0006520	cellular amino acid metabolic process	2/81	340/18866	0.430362	0.605325	0.524368	2	AGMAT/OTC
GO:0019058	viral life cycle	2/81	341/18866	0.431835	0.605325	0.524368	2	CLDN9/RPSA
GO:0045930	negative regulation of mitotic cell cycle	2/81	341/18866	0.431835	0.605325	0.524368	2	CNOT10/ARID3A
GO:0003206	cardiac chamber morphogenesis	1/81	131/18866	0.431984	0.605325	0.524368	1	ZFPM1
GO:0003231	cardiac ventricle development	1/81	131/18866	0.431984	0.605325	0.524368	1	ZFPM1
GO:0006766	vitamin metabolic process	1/81	131/18866	0.431984	0.605325	0.524368	1	PDZD11
GO:0019218	regulation of steroid metabolic process	1/81	131/18866	0.431984	0.605325	0.524368	1	FGFR4
GO:0044106	cellular amine metabolic process	1/81	131/18866	0.431984	0.605325	0.524368	1	AGMAT
GO:0071166	ribonucleoprotein complex localization	1/81	131/18866	0.431984	0.605325	0.524368	1	LTV1
GO:0018022	peptidyl-lysine methylation	1/81	132/18866	0.43444	0.607997	0.526682	1	CAMKMT
GO:0034754	cellular hormone metabolic process	1/81	134/18866	0.43932	0.613276	0.531255	1	HSD3B2
GO:0046683	response to organophosphorus	1/81	134/18866	0.43932	0.613276	0.531255	1	KCNJ11
GO:0003158	endothelium development	1/81	135/18866	0.441745	0.614336	0.532173	1	CLDN3
GO:0032368	regulation of lipid transport	1/81	135/18866	0.441745	0.614336	0.532173	1	ABCG8
GO:0048565	digestive tract development	1/81	135/18866	0.441745	0.614336	0.532173	1	OTC
GO:0045727	positive regulation of translation	1/81	136/18866	0.444159	0.616918	0.53441	1	RPUSD3
GO:0019730	antimicrobial humoral response	1/81	137/18866	0.446563	0.617168	0.534627	1	PDZD11
GO:0030183	B cell differentiation	1/81	137/18866	0.446563	0.617168	0.534627	1	TPD52
GO:0042552	myelination	1/81	137/18866	0.446563	0.617168	0.534627	1	CMTM8
GO:0006638	neutral lipid metabolic process	1/81	138/18866	0.448956	0.617168	0.534627	1	SLC27A5
GO:0006639	acylglycerol metabolic process	1/81	138/18866	0.448956	0.617168	0.534627	1	SLC27A5
GO:0033865	nucleoside bisphosphate metabolic process	1/81	138/18866	0.448956	0.617168	0.534627	1	PDHA1
GO:0033875	ribonucleoside bisphosphate metabolic process	1/81	138/18866	0.448956	0.617168	0.534627	1	PDHA1
GO:0034032	purine nucleoside bisphosphate metabolic process	1/81	138/18866	0.448956	0.617168	0.534627	1	PDHA1
GO:0048638	regulation of developmental growth	2/81	353/18866	0.449357	0.617168	0.534627	2	GDF15/VIL1
GO:0007272	ensheathment of neurons	1/81	139/18866	0.45134	0.617593	0.534995	1	CMTM8
GO:0008366	axon ensheathment	1/81	139/18866	0.45134	0.617593	0.534995	1	CMTM8
GO:0035304	regulation of protein dephosphorylation	1/81	139/18866	0.45134	0.617593	0.534995	1	IGBP1
GO:0009308	amine metabolic process	1/81	140/18866	0.453713	0.620074	0.537144	1	AGMAT
GO:0001889	liver development	1/81	141/18866	0.456076	0.621003	0.537949	1	OTC
GO:0008584	male gonad development	1/81	141/18866	0.456076	0.621003	0.537949	1	PRDX4
GO:0032355	response to estradiol	1/81	141/18866	0.456076	0.621003	0.537949	1	KCNJ11
GO:0010948	negative regulation of cell cycle process	2/81	359/18866	0.458006	0.621151	0.538077	2	CNOT10/ARID3A
GO:0007006	mitochondrial membrane organization	1/81	142/18866	0.458429	0.621151	0.538077	1	OXA1L
GO:0031333	negative regulation of protein-containing complex assembly	1/81	142/18866	0.458429	0.621151	0.538077	1	VIL1
GO:0046546	development of primary male sexual characteristics	1/81	142/18866	0.458429	0.621151	0.538077	1	PRDX4
GO:0045598	regulation of fat cell differentiation	1/81	143/18866	0.460771	0.623562	0.540166	1	ZFPM1
GO:0006405	RNA export from nucleus	1/81	144/18866	0.463104	0.625191	0.541576	1	LTV1
GO:0061008	hepaticobiliary system development	1/81	144/18866	0.463104	0.625191	0.541576	1	OTC
GO:0038127	ERBB signaling pathway	1/81	145/18866	0.465427	0.627561	0.54363	1	VIL1
GO:0044344	cellular response to fibroblast growth factor stimulus	1/81	146/18866	0.46774	0.628457	0.544406	1	FGFR4
GO:0046631	alpha-beta T cell activation	1/81	146/18866	0.46774	0.628457	0.544406	1	ZFPM1
GO:0046467	membrane lipid biosynthetic process	1/81	147/18866	0.470043	0.628457	0.544406	1	SMPD2
GO:0051384	response to glucocorticoid	1/81	147/18866	0.470043	0.628457	0.544406	1	HSD3B2
GO:0055123	digestive system development	1/81	147/18866	0.470043	0.628457	0.544406	1	OTC
GO:1904064	positive regulation of cation transmembrane transport	1/81	147/18866	0.470043	0.628457	0.544406	1	KCNJ11
GO:0007018	microtubule-based movement	2/81	368/18866	0.470835	0.628457	0.544406	2	KIF9/IGBP1
GO:0030098	lymphocyte differentiation	2/81	368/18866	0.470835	0.628457	0.544406	2	ZFPM1/TPD52
GO:0045861	negative regulation of proteolysis	2/81	369/18866	0.472249	0.628457	0.544406	2	VIL1/IGBP1
GO:0008277	regulation of G protein-coupled receptor signaling pathway	1/81	148/18866	0.472336	0.628457	0.544406	1	CAMKMT
GO:0061337	cardiac conduction	1/81	148/18866	0.472336	0.628457	0.544406	1	KCNJ11
GO:0045862	positive regulation of proteolysis	2/81	370/18866	0.473662	0.629072	0.544939	2	FGFR4/CLDN3
GO:0014074	response to purine-containing compound	1/81	149/18866	0.47462	0.629072	0.544939	1	KCNJ11
GO:0043524	negative regulation of neuron apoptotic process	1/81	149/18866	0.47462	0.629072	0.544939	1	BARHL1
GO:0032259	methylation	2/81	371/18866	0.475072	0.629072	0.544939	2	COMTD1/CAMKMT
GO:1902903	regulation of supramolecular fiber organization	2/81	373/18866	0.477885	0.632042	0.547511	2	OCLN/VIL1
GO:0048193	Golgi vesicle transport	2/81	374/18866	0.479289	0.633141	0.548464	2	GOLT1A/KRT18
GO:0002224	toll-like receptor signaling pathway	1/81	152/18866	0.481412	0.634369	0.549527	1	SMPDL3B
GO:0006090	pyruvate metabolic process	1/81	152/18866	0.481412	0.634369	0.549527	1	PDHA1
GO:0006959	humoral immune response	2/81	377/18866	0.483485	0.634369	0.549527	2	PDZD11/MNX1
GO:0030048	actin filament-based movement	1/81	153/18866	0.483656	0.634369	0.549527	1	VIL1
GO:0045834	positive regulation of lipid metabolic process	1/81	153/18866	0.483656	0.634369	0.549527	1	SMPD2
GO:0071774	response to fibroblast growth factor	1/81	153/18866	0.483656	0.634369	0.549527	1	FGFR4
GO:0002262	myeloid cell homeostasis	1/81	154/18866	0.485891	0.636546	0.551413	1	ZFPM1
GO:0030509	BMP signaling pathway	1/81	155/18866	0.488117	0.637836	0.55253	1	GDF15
GO:0000187	activation of MAPK activity	1/81	156/18866	0.490333	0.637836	0.55253	1	GDF15
GO:0008360	regulation of cell shape	1/81	156/18866	0.490333	0.637836	0.55253	1	VIL1
GO:0030902	hindbrain development	1/81	156/18866	0.490333	0.637836	0.55253	1	UQCRQ
GO:0043484	regulation of RNA splicing	1/81	156/18866	0.490333	0.637836	0.55253	1	RPS26
GO:1902904	negative regulation of supramolecular fiber organization	1/81	156/18866	0.490333	0.637836	0.55253	1	VIL1
GO:0051017	actin filament bundle assembly	1/81	157/18866	0.492539	0.639954	0.554365	1	VIL1
GO:1903707	negative regulation of hemopoiesis	1/81	158/18866	0.494736	0.642055	0.556185	1	ZFPM1
GO:0032675	regulation of interleukin-6 production	1/81	159/18866	0.496924	0.642634	0.556687	1	IL17A
GO:0055067	monovalent inorganic cation homeostasis	1/81	159/18866	0.496924	0.642634	0.556687	1	OTC
GO:1902107	positive regulation of leukocyte differentiation	1/81	159/18866	0.496924	0.642634	0.556687	1	IL17A
GO:0034767	positive regulation of ion transmembrane transport	1/81	161/18866	0.501271	0.646745	0.560248	1	KCNJ11
GO:0061572	actin filament bundle organization	1/81	161/18866	0.501271	0.646745	0.560248	1	VIL1
GO:0030900	forebrain development	2/81	391/18866	0.502797	0.647958	0.561299	2	UQCRQ/HSD3B2
GO:0006869	lipid transport	2/81	393/18866	0.505518	0.649767	0.562866	2	ABCG8/SLC27A5
GO:0051494	negative regulation of cytoskeleton organization	1/81	163/18866	0.505581	0.649767	0.562866	1	VIL1
GO:0031346	positive regulation of cell projection organization	2/81	394/18866	0.506875	0.649767	0.562866	2	OCLN/VIL1
GO:0001764	neuron migration	1/81	164/18866	0.507722	0.649767	0.562866	1	BARHL1
GO:0031960	response to corticosteroid	1/81	164/18866	0.507722	0.649767	0.562866	1	HSD3B2
GO:0046661	male sex differentiation	1/81	164/18866	0.507722	0.649767	0.562866	1	PRDX4
GO:0045787	positive regulation of cell cycle	2/81	396/18866	0.509583	0.650991	0.563926	2	CNOT10/ARID3A
GO:0016482	cytosolic transport	1/81	165/18866	0.509854	0.650991	0.563926	1	VPS29
GO:0071772	response to BMP	1/81	168/18866	0.516196	0.657571	0.569626	1	GDF15
GO:0071773	cellular response to BMP stimulus	1/81	168/18866	0.516196	0.657571	0.569626	1	GDF15
GO:0051100	negative regulation of binding	1/81	169/18866	0.518292	0.659482	0.571281	1	ZFPM1
GO:0032635	interleukin-6 production	1/81	170/18866	0.520379	0.660619	0.572266	1	IL17A
GO:2000241	regulation of reproductive process	1/81	170/18866	0.520379	0.660619	0.572266	1	PRDX4
GO:1905952	regulation of lipid localization	1/81	171/18866	0.522457	0.662497	0.573893	1	ABCG8
GO:0015698	inorganic anion transport	1/81	172/18866	0.524526	0.664359	0.575507	1	SLC25A10
GO:0009152	purine ribonucleotide biosynthetic process	1/81	173/18866	0.526586	0.665446	0.576448	1	PDHA1
GO:0033209	tumor necrosis factor-mediated signaling pathway	1/81	173/18866	0.526586	0.665446	0.576448	1	KRT18
GO:0003205	cardiac chamber development	1/81	174/18866	0.528637	0.665758	0.576718	1	ZFPM1
GO:0015718	monocarboxylic acid transport	1/81	174/18866	0.528637	0.665758	0.576718	1	SLC27A5
GO:0030833	regulation of actin filament polymerization	1/81	174/18866	0.528637	0.665758	0.576718	1	VIL1
GO:0007269	neurotransmitter secretion	1/81	175/18866	0.53068	0.666058	0.576978	1	PDZD11
GO:0010921	regulation of phosphatase activity	1/81	175/18866	0.53068	0.666058	0.576978	1	IGBP1
GO:0099643	signal release from synapse	1/81	175/18866	0.53068	0.666058	0.576978	1	PDZD11
GO:0010634	positive regulation of epithelial cell migration	1/81	176/18866	0.532714	0.667853	0.578533	1	VIL1
GO:0043433	negative regulation of DNA-binding transcription factor activity	1/81	183/18866	0.546709	0.683078	0.591722	1	HES6
GO:0071347	cellular response to interleukin-1	1/81	183/18866	0.546709	0.683078	0.591722	1	IL17A
GO:0120032	regulation of plasma membrane bounded cell projection assembly	1/81	183/18866	0.546709	0.683078	0.591722	1	OCLN
GO:0006479	protein methylation	1/81	184/18866	0.548675	0.68322	0.591845	1	CAMKMT
GO:0006611	protein export from nucleus	1/81	184/18866	0.548675	0.68322	0.591845	1	LTV1
GO:0008213	protein alkylation	1/81	184/18866	0.548675	0.68322	0.591845	1	CAMKMT
GO:0060491	regulation of cell projection assembly	1/81	185/18866	0.550631	0.683579	0.592155	1	OCLN
GO:2001257	regulation of cation channel activity	1/81	185/18866	0.550631	0.683579	0.592155	1	KCNJ11
GO:0006399	tRNA metabolic process	1/81	186/18866	0.55258	0.683579	0.592155	1	DUS1L
GO:0009260	ribonucleotide biosynthetic process	1/81	186/18866	0.55258	0.683579	0.592155	1	PDHA1
GO:0051147	regulation of muscle cell differentiation	1/81	186/18866	0.55258	0.683579	0.592155	1	GDF15
GO:0002285	lymphocyte activation involved in immune response	1/81	187/18866	0.55452	0.683579	0.592155	1	ZFPM1
GO:0043409	negative regulation of MAPK cascade	1/81	187/18866	0.55452	0.683579	0.592155	1	IGBP1
GO:0048639	positive regulation of developmental growth	1/81	187/18866	0.55452	0.683579	0.592155	1	VIL1
GO:0050821	protein stabilization	1/81	187/18866	0.55452	0.683579	0.592155	1	A1CF
GO:0019216	regulation of lipid metabolic process	2/81	431/18866	0.555394	0.683895	0.592429	2	SMPD2/FGFR4
GO:0071478	cellular response to radiation	1/81	188/18866	0.556452	0.684436	0.592898	1	CAMKMT
GO:0032102	negative regulation of response to external stimulus	2/81	433/18866	0.557921	0.684593	0.593034	2	SMPDL3B/CLDN3
GO:0010565	regulation of cellular ketone metabolic process	1/81	189/18866	0.558375	0.684593	0.593034	1	FGFR4
GO:0052548	regulation of endopeptidase activity	2/81	434/18866	0.55918	0.684593	0.593034	2	VIL1/IGBP1
GO:0003018	vascular process in circulatory system	1/81	190/18866	0.56029	0.684593	0.593034	1	OCLN
GO:0008064	regulation of actin polymerization or depolymerization	1/81	190/18866	0.56029	0.684593	0.593034	1	VIL1
GO:0070507	regulation of microtubule cytoskeleton organization	1/81	190/18866	0.56029	0.684593	0.593034	1	OCLN
GO:0030832	regulation of actin filament length	1/81	191/18866	0.562198	0.686166	0.594397	1	VIL1
GO:0030041	actin filament polymerization	1/81	193/18866	0.565987	0.690031	0.597744	1	VIL1
GO:0010876	lipid localization	2/81	440/18866	0.566685	0.690046	0.597758	2	ABCG8/SLC27A5
GO:0046390	ribose phosphate biosynthetic process	1/81	194/18866	0.56787	0.690046	0.597758	1	PDHA1
GO:1902115	regulation of organelle assembly	1/81	194/18866	0.56787	0.690046	0.597758	1	KIF9
GO:1901136	carbohydrate derivative catabolic process	1/81	195/18866	0.569744	0.691565	0.599073	1	FUCA2
GO:0050728	negative regulation of inflammatory response	1/81	196/18866	0.571611	0.691588	0.599094	1	SMPDL3B
GO:0071897	DNA biosynthetic process	1/81	196/18866	0.571611	0.691588	0.599094	1	FGFR4
GO:0001933	negative regulation of protein phosphorylation	2/81	444/18866	0.571638	0.691588	0.599094	2	OCLN/IGBP1
GO:0006164	purine nucleotide biosynthetic process	1/81	197/18866	0.57347	0.692919	0.600247	1	PDHA1
GO:0001819	positive regulation of cytokine production	2/81	447/18866	0.575326	0.692919	0.600247	2	ZFPM1/IL17A
GO:0009314	response to radiation	2/81	447/18866	0.575326	0.692919	0.600247	2	REEP6/CAMKMT
GO:0043434	response to peptide hormone	2/81	447/18866	0.575326	0.692919	0.600247	2	GDF15/OTC
GO:1901990	regulation of mitotic cell cycle phase transition	2/81	448/18866	0.57655	0.692919	0.600247	2	CNOT10/ARID3A
GO:0006417	regulation of translation	2/81	450/18866	0.578992	0.692919	0.600247	2	RPUSD3/CNOT10
GO:0017038	protein import	1/81	200/18866	0.578998	0.692919	0.600247	1	TIMM23
GO:0050657	nucleic acid transport	1/81	200/18866	0.578998	0.692919	0.600247	1	LTV1
GO:0050658	RNA transport	1/81	200/18866	0.578998	0.692919	0.600247	1	LTV1
GO:0051054	positive regulation of DNA metabolic process	1/81	200/18866	0.578998	0.692919	0.600247	1	FGFR4
GO:0002221	pattern recognition receptor signaling pathway	1/81	201/18866	0.580825	0.693606	0.600842	1	SMPDL3B
GO:0010952	positive regulation of peptidase activity	1/81	201/18866	0.580825	0.693606	0.600842	1	CLDN3
GO:0007179	transforming growth factor beta receptor signaling pathway	1/81	202/18866	0.582644	0.695029	0.602074	1	GDF15
GO:0051236	establishment of RNA localization	1/81	203/18866	0.584455	0.695593	0.602563	1	LTV1
GO:0006644	phospholipid metabolic process	2/81	455/18866	0.58505	0.695593	0.602563	2	SMPDL3B/SMPD2
GO:0051168	nuclear export	1/81	204/18866	0.586258	0.695593	0.602563	1	LTV1
GO:0060348	bone development	1/81	204/18866	0.586258	0.695593	0.602563	1	ZFPM1
GO:1903708	positive regulation of hemopoiesis	1/81	204/18866	0.586258	0.695593	0.602563	1	IL17A
GO:0006979	response to oxidative stress	2/81	458/18866	0.588655	0.697602	0.604303	2	NDUFA12/PRDX4
GO:0006888	endoplasmic reticulum to Golgi vesicle-mediated transport	1/81	206/18866	0.589842	0.697602	0.604303	1	GOLT1A
GO:0035637	multicellular organismal signaling	1/81	206/18866	0.589842	0.697602	0.604303	1	KCNJ11
GO:0072522	purine-containing compound biosynthetic process	1/81	208/18866	0.593396	0.701055	0.607295	1	PDHA1
GO:0009612	response to mechanical stimulus	1/81	209/18866	0.595161	0.701643	0.607804	1	SMPD2
GO:0035303	regulation of dephosphorylation	1/81	209/18866	0.595161	0.701643	0.607804	1	IGBP1
GO:0043393	regulation of protein binding	1/81	211/18866	0.598668	0.705028	0.610736	1	ZFPM1
GO:1901215	negative regulation of neuron death	1/81	212/18866	0.600411	0.706328	0.611862	1	BARHL1
GO:0060249	anatomical structure homeostasis	2/81	469/18866	0.601677	0.706867	0.612329	2	OCLN/CLDN3
GO:0016051	carbohydrate biosynthetic process	1/81	213/18866	0.602146	0.706867	0.612329	1	SLC25A10
GO:0043523	regulation of neuron apoptotic process	1/81	214/18866	0.603874	0.708144	0.613436	1	BARHL1
GO:0070374	positive regulation of ERK1 and ERK2 cascade	1/81	215/18866	0.605594	0.70941	0.614532	1	FGFR4
GO:0007601	visual perception	1/81	218/18866	0.610711	0.713893	0.618415	1	REEP6
GO:0071805	potassium ion transmembrane transport	1/81	218/18866	0.610711	0.713893	0.618415	1	KCNJ11
GO:0009952	anterior/posterior pattern specification	1/81	219/18866	0.612402	0.715115	0.619474	1	HES6
GO:0007163	establishment or maintenance of cell polarity	1/81	220/18866	0.614085	0.715266	0.619605	1	PDZD11
GO:0017148	negative regulation of translation	1/81	220/18866	0.614085	0.715266	0.619605	1	CNOT10
GO:0002064	epithelial cell development	1/81	221/18866	0.615762	0.715266	0.619605	1	CLDN3
GO:0008154	actin polymerization or depolymerization	1/81	221/18866	0.615762	0.715266	0.619605	1	VIL1
GO:0042445	hormone metabolic process	1/81	221/18866	0.615762	0.715266	0.619605	1	HSD3B2
GO:0050953	sensory perception of light stimulus	1/81	222/18866	0.617431	0.716453	0.620633	1	REEP6
GO:0042326	negative regulation of phosphorylation	2/81	484/18866	0.618941	0.716879	0.621002	2	OCLN/IGBP1
GO:0008406	gonad development	1/81	223/18866	0.619093	0.716879	0.621002	1	PRDX4
GO:1901987	regulation of cell cycle phase transition	2/81	486/18866	0.621199	0.718449	0.622362	2	CNOT10/ARID3A
GO:0008380	RNA splicing	2/81	487/18866	0.622325	0.718449	0.622362	2	LSM3/RPS26
GO:0031424	keratinization	1/81	225/18866	0.622396	0.718449	0.622362	1	KRT18
GO:0006836	neurotransmitter transport	1/81	229/18866	0.628917	0.724404	0.627521	1	PDZD11
GO:0045137	development of primary sexual characteristics	1/81	229/18866	0.628917	0.724404	0.627521	1	PRDX4
GO:0006457	protein folding	1/81	230/18866	0.63053	0.724404	0.627521	1	PRDX4
GO:0097191	extrinsic apoptotic signaling pathway	1/81	230/18866	0.63053	0.724404	0.627521	1	KRT18
GO:0043903	regulation of symbiotic process	1/81	231/18866	0.632136	0.724404	0.627521	1	FUCA2
GO:0048738	cardiac muscle tissue development	1/81	231/18866	0.632136	0.724404	0.627521	1	ZFPM1
GO:0051259	protein complex oligomerization	1/81	231/18866	0.632136	0.724404	0.627521	1	OXA1L
GO:1903706	regulation of hemopoiesis	2/81	498/18866	0.634539	0.726158	0.62904	2	ZFPM1/IL17A
GO:0022618	ribonucleoprotein complex assembly	1/81	233/18866	0.635327	0.726158	0.62904	1	RPSA
GO:0022604	regulation of cell morphogenesis	2/81	499/18866	0.635634	0.726158	0.62904	2	VIL1/CLDN3
GO:0001505	regulation of neurotransmitter levels	1/81	235/18866	0.63849	0.727919	0.630565	1	PDZD11
GO:0045444	fat cell differentiation	1/81	235/18866	0.63849	0.727919	0.630565	1	ZFPM1
GO:0006403	RNA localization	1/81	236/18866	0.640062	0.72896	0.631467	1	LTV1
GO:0032872	regulation of stress-activated MAPK cascade	1/81	237/18866	0.641627	0.729242	0.631711	1	IGBP1
GO:0046777	protein autophosphorylation	1/81	237/18866	0.641627	0.729242	0.631711	1	FGFR4
GO:0034249	negative regulation of cellular amide metabolic process	1/81	238/18866	0.643185	0.730263	0.632596	1	CNOT10
GO:0070302	regulation of stress-activated protein kinase signaling cascade	1/81	240/18866	0.646282	0.732276	0.63434	1	IGBP1
GO:0071826	ribonucleoprotein complex subunit organization	1/81	240/18866	0.646282	0.732276	0.63434	1	RPSA
GO:0006814	sodium ion transport	1/81	241/18866	0.64782	0.733269	0.6352	1	SLC38A8
GO:0006813	potassium ion transport	1/81	242/18866	0.649352	0.734252	0.636051	1	KCNJ11
GO:0016197	endosomal transport	1/81	244/18866	0.652395	0.73694	0.63838	1	VPS29
GO:0051402	neuron apoptotic process	1/81	245/18866	0.653907	0.737895	0.639207	1	BARHL1
GO:0071560	cellular response to transforming growth factor beta stimulus	1/81	252/18866	0.664311	0.748872	0.648716	1	GDF15
GO:0030217	T cell differentiation	1/81	253/18866	0.665771	0.749755	0.649481	1	ZFPM1
GO:0045926	negative regulation of growth	1/81	254/18866	0.667226	0.749867	0.649578	1	GDF15
GO:0090092	regulation of transmembrane receptor protein serine/threonine kinase signaling pathway	1/81	254/18866	0.667226	0.749867	0.649578	1	GDF15
GO:0008016	regulation of heart contraction	1/81	256/18866	0.670116	0.751589	0.65107	1	KCNJ11
GO:0048872	homeostasis of number of cells	1/81	256/18866	0.670116	0.751589	0.65107	1	ZFPM1
GO:0003007	heart morphogenesis	1/81	258/18866	0.672982	0.753277	0.652532	1	ZFPM1
GO:0071559	response to transforming growth factor beta	1/81	258/18866	0.672982	0.753277	0.652532	1	GDF15
GO:0042180	cellular ketone metabolic process	1/81	260/18866	0.675823	0.755692	0.654624	1	FGFR4
GO:0043406	positive regulation of MAP kinase activity	1/81	264/18866	0.681431	0.761195	0.659391	1	GDF15
GO:0032412	regulation of ion transmembrane transporter activity	1/81	265/18866	0.682819	0.761976	0.660068	1	KCNJ11
GO:0009165	nucleotide biosynthetic process	1/81	266/18866	0.6842	0.762748	0.660737	1	PDHA1
GO:0031348	negative regulation of defense response	1/81	269/18866	0.688308	0.765786	0.663368	1	SMPDL3B
GO:1901293	nucleoside phosphate biosynthetic process	1/81	269/18866	0.688308	0.765786	0.663368	1	PDHA1
GO:0045927	positive regulation of growth	1/81	274/18866	0.695038	0.772497	0.669181	1	VIL1
GO:0022898	regulation of transmembrane transporter activity	1/81	276/18866	0.697689	0.774666	0.67106	1	KCNJ11
GO:0110053	regulation of actin filament organization	1/81	278/18866	0.700318	0.776805	0.672914	1	VIL1
GO:0007548	sex differentiation	1/81	280/18866	0.702924	0.778916	0.674742	1	PRDX4
GO:0016054	organic acid catabolic process	1/81	282/18866	0.705508	0.780217	0.675869	1	OTC
GO:0046395	carboxylic acid catabolic process	1/81	282/18866	0.705508	0.780217	0.675869	1	OTC
GO:0032868	response to insulin	1/81	283/18866	0.706791	0.780856	0.676423	1	OTC
GO:0043270	positive regulation of ion transport	1/81	284/18866	0.708069	0.781488	0.67697	1	KCNJ11
GO:0007249	I-kappaB kinase/NF-kappaB signaling	1/81	286/18866	0.710609	0.782731	0.678046	1	PRDX4
GO:0051403	stress-activated MAPK cascade	1/81	286/18866	0.710609	0.782731	0.678046	1	IGBP1
GO:0060047	heart contraction	1/81	287/18866	0.711871	0.783341	0.678575	1	KCNJ11
Down-Regulated
ID	Description	GeneRatio	BgRatio	pvalue	p.adjust	qvalue	Count	geneID
GO:0030198	extracellular matrix organization	45/536	395/18866	1.93027e-15	5.33967e-12	4.40144e-12	45	AGRN/SH3PXD2B/CCDC80/LOXL4/ANTXR1/NDNF/JAM2/GREM1/FLRT2/CLASP1/SULF1/PDPN/ADAMTS1/TNFRSF1A/TLL1/ICAM5/THBS1/SFRP2/DDR2/MMP14/MFAP4/LAMC2/LAMB3/ITGB4/ITGB2/ITGB1/ITGAX/ITGAV/ITGAM/TNC/GPM6B/FBLN2/FBLN1/CYP1B1/CTSG/COL17A1/COL16A1/COL8A2/COL8A1/COL4A6/COL4A5/CMA1/CAV2/CAV1/AEBP1
GO:0043062	extracellular structure organization	45/536	396/18866	2.12144e-15	5.33967e-12	4.40144e-12	45	AGRN/SH3PXD2B/CCDC80/LOXL4/ANTXR1/NDNF/JAM2/GREM1/FLRT2/CLASP1/SULF1/PDPN/ADAMTS1/TNFRSF1A/TLL1/ICAM5/THBS1/SFRP2/DDR2/MMP14/MFAP4/LAMC2/LAMB3/ITGB4/ITGB2/ITGB1/ITGAX/ITGAV/ITGAM/TNC/GPM6B/FBLN2/FBLN1/CYP1B1/CTSG/COL17A1/COL16A1/COL8A2/COL8A1/COL4A6/COL4A5/CMA1/CAV2/CAV1/AEBP1
GO:0034329	cell junction assembly	40/536	434/18866	6.40859e-11	1.07536e-07	8.86409e-08	40	AGRN/NLGN2/GREM1/FLRT2/PIP5K1C/CLASP1/LIMCH1/CLSTN1/SLITRK3/GPC6/MAGI2/CNTNAP1/FZD1/VCL/TNS1/TLR2/TLN1/THBS1/SNCA/SNAI2/SFRP1/PTPRS/MYOC/MYO9A/MMP14/MAP1B/LAMC2/LAMB3/ITGB4/IL1RAP/RAPGEF1/GPM6B/GPM6A/FLNC/FLNA/COL17A1/COL16A1/RUNX1/CAV1/ACTN1
GO:1901888	regulation of cell junction assembly	25/536	200/18866	5.53434e-10	6.96497e-07	5.74115e-07	25	AGRN/NLGN2/GREM1/FLRT2/CLASP1/LIMCH1/CLSTN1/SLITRK3/GPC6/FZD1/VCL/TLR2/THBS1/SNCA/SNAI2/SFRP1/PTPRS/MYOC/MMP14/IL1RAP/RAPGEF1/GPM6B/COL16A1/RUNX1/CAV1
GO:0031589	cell-substrate adhesion	34/536	359/18866	8.92452e-10	8.98521e-07	7.40641e-07	34	CCDC80/ANTXR1/NDNF/PARVA/RADIL/GREM1/CLASP1/LIMCH1/BVES/PDPN/VCL/THBS1/TECTA/SFRP1/CX3CL1/CCL21/RAC2/NINJ1/MYOC/MMP14/LAMB3/ITGB4/ITGB2/ITGB1/ITGAV/GPM6B/FLNA/FBLN2/FBLN1/COL17A1/COL16A1/COL8A1/AXL/ACTN1
GO:0007044	cell-substrate junction assembly	17/536	99/18866	2.5474e-09	2.13727e-06	1.76173e-06	17	GREM1/CLASP1/LIMCH1/VCL/TNS1/TLN1/THBS1/SFRP1/MYOC/MMP14/LAMC2/LAMB3/ITGB4/GPM6B/COL17A1/COL16A1/ACTN1
GO:0150115	cell-substrate junction organization	17/536	102/18866	4.09295e-09	2.94341e-06	2.42622e-06	17	GREM1/CLASP1/LIMCH1/VCL/TNS1/TLN1/THBS1/SFRP1/MYOC/MMP14/LAMC2/LAMB3/ITGB4/GPM6B/COL17A1/COL16A1/ACTN1
GO:0031346	positive regulation of cell projection organization	31/536	394/18866	3.47114e-07	0.000204934	0.000168925	31	AGRN/CHODL/NAV3/NDNF/TENM3/CCDC88A/C21orf91/NIN/AUTS2/GRIP1/CDC42EP3/WASF2/MAGI2/SLIT2/FZD1/VLDLR/CX3CL1/CCL21/RAC2/PRKD1/PLXNB3/PLXNA1/P2RX7/NGFR/MAP1B/KIT/RAPGEF1/GPM6A/EPO/DPYSL3/ALK
GO:0030048	actin filament-based movement	18/536	153/18866	3.66389e-07	0.000204934	0.000168925	18	FRMD6/PARVA/SUN2/SYNE2/LIMCH1/PDPN/WASF2/WIPF1/VIM/TMOD1/SCN4B/RYR2/MYO1B/KCNJ5/FLNA/CAV1/CACNA1C/ATP1A2
GO:0007409	axonogenesis	35/536	482/18866	4.16249e-07	0.00020954	0.000172721	35	RNF165/CHODL/BOC/COL25A1/EVL/NIN/AUTS2/FLRT2/PALLD/SLITRK3/CHL1/MYOT/NRXN3/SLIT2/NUMBL/DCLK1/NRP2/KLF7/VLDLR/VCL/SLIT3/RAC2/PTPRS/PRKCQ/PLXNB3/PLXNA1/PIK3CD/NKX6-1/NGFR/NEO1/MAP1B/LAMC2/ITGB1/GPC1/GLI3
GO:0006936	muscle contraction	29/536	362/18866	5.74563e-07	0.000262941	0.00021674	29	LMOD1/SYNM/SULF1/MYOT/KCNB2/SSPN/VIM/VCL/TMOD1/TLN1/STAC/SGCA/SCN7A/SCN4B/RYR2/RYR1/MYLK/KIT/KCNMA1/KCNJ5/FLNA/DTNA/CNN1/CD38/CAV1/CASQ2/CACNA1C/ATP2B4/ATP1A2
GO:0032970	regulation of actin filament-based process	31/536	405/18866	6.3019e-07	0.000264365	0.000217913	31	SH3PXD2B/SYNPO2/FRMD6/DIXDC1/FHOD3/CCDC88A/ASAP3/EVL/LMOD1/CLASP1/SWAP70/LIMCH1/SYNPO/PDPN/CDC42EP3/WASF2/SLIT2/TMOD1/SVIL/SFRP1/CX3CL1/CCL21/RYR2/RAC2/PAM/MYOC/GPM6B/FLNA/CAV1/CACNA1C/ATP1A2
GO:0010810	regulation of cell-substrate adhesion	21/536	217/18866	1.07663e-06	0.000403748	0.000332805	21	CCDC80/NDNF/GREM1/CLASP1/LIMCH1/PDPN/VCL/THBS1/SFRP1/CX3CL1/CCL21/RAC2/NINJ1/MYOC/MMP14/GPM6B/FLNA/FBLN2/FBLN1/COL16A1/COL8A1
GO:0030111	regulation of Wnt signaling pathway	29/536	375/18866	1.18083e-06	0.000403748	0.000332805	29	SHISA6/APCDD1L/DACT3/PRICKLE1/LRRK2/DIXDC1/RSPO3/ZBED2/NXN/MDFIC/RBMS3/DKK3/GREM1/WWTR1/SULF1/FZD1/TLR2/TLE4/SNAI2/SFRP2/SFRP1/CDK14/MCC/RAPGEF1/GLI3/FOXO1/ESR1/RUNX1/CAV1
GO:0032233	positive regulation of actin filament bundle assembly	11/536	62/18866	1.20306e-06	0.000403748	0.000332805	11	SH3PXD2B/SYNPO2/CCDC88A/EVL/SWAP70/LIMCH1/SYNPO/SFRP1/CX3CL1/MYOC/FLNA
GO:0032231	regulation of actin filament bundle assembly	14/536	104/18866	1.43645e-06	0.000451942	0.000372531	14	SH3PXD2B/SYNPO2/CCDC88A/ASAP3/EVL/CLASP1/SWAP70/LIMCH1/SYNPO/WASF2/SFRP1/CX3CL1/MYOC/FLNA
GO:0003012	muscle system process	33/536	467/18866	1.63041e-06	0.000482793	0.000397962	33	LMOD1/SYNM/SULF1/MYOT/AKAP6/KCNB2/SSPN/VIM/VCL/TNFRSF1A/TMOD1/TLN1/STAC/SGCA/SCN7A/SCN4B/RYR2/RYR1/MYOC/MYLK/KIT/KCNMA1/KCNJ5/FLNA/FOXO1/DTNA/CNN1/CD38/CAV1/CASQ2/CACNA1C/ATP2B4/ATP1A2
GO:0051017	actin filament bundle assembly	17/536	157/18866	2.4722e-06	0.000691393	0.000569908	17	SH3PXD2B/SYNPO2/CCDC88A/ASAP3/EVL/CLASP1/SWAP70/LIMCH1/SYNPO/WASF2/SFRP1/CX3CL1/MYOC/MYO1B/FLNA/DPYSL3/ACTN1
GO:0007015	actin filament organization	31/536	434/18866	2.70625e-06	0.000717014	0.000591027	31	SH3PXD2B/SYNPO2/FHOD3/CCDC88A/ASAP3/EVL/PDLIM3/LMOD1/CLASP1/SWAP70/LIMCH1/SYNPO/CDC42EP3/WASF2/ARHGAP25/SLIT2/PSTPIP2/GAS7/WIPF1/TMOD1/SVIL/SFRP1/CX3CL1/CCL21/RAC2/MYOC/MYO1B/HIP1/FLNA/DPYSL3/ACTN1
GO:0042494	detection of bacterial lipoprotein	4/536	5/18866	3.14966e-06	0.000769641	0.000634407	4	SSC5D/TLR6/TLR2/TLR1
GO:1902903	regulation of supramolecular fiber organization	28/536	373/18866	3.21066e-06	0.000769641	0.000634407	28	SH3PXD2B/SYNPO2/TTBK2/NAV3/FHOD3/CCDC88A/ASAP3/EVL/NIN/LMOD1/CLASP1/SWAP70/LIMCH1/SYNPO/CDC42EP3/WASF2/SLIT2/TMOD1/SVIL/SNCA/SFRP1/CX3CL1/CCL21/MYOC/MAP1B/FLNA/DYRK1A/AEBP1
GO:0061572	actin filament bundle organization	17/536	161/18866	3.49497e-06	0.000799712	0.000659194	17	SH3PXD2B/SYNPO2/CCDC88A/ASAP3/EVL/CLASP1/SWAP70/LIMCH1/SYNPO/WASF2/SFRP1/CX3CL1/MYOC/MYO1B/FLNA/DPYSL3/ACTN1
GO:1905330	regulation of morphogenesis of an epithelium	18/536	181/18866	4.27775e-06	0.000936269	0.000771756	18	PRICKLE2/PRICKLE1/RSPO3/VANGL1/GREM1/CLASP1/SULF1/GPC6/MAGI2/FZD1/SNAI2/SFRP2/SFRP1/ITGAX/FGF7/ESR1/AR/ALOX12
GO:0033627	cell adhesion mediated by integrin	11/536	71/18866	4.81208e-06	0.00100933	0.000831983	11	SWAP70/ADAM17/SNAI2/SFRP2/CCL21/ITGB4/ITGB2/ITGB1/ITGAV/CYP1B1/COL16A1
GO:0007411	axon guidance	23/536	284/18866	7.08328e-06	0.00140395	0.00115726	23	RNF165/BOC/EVL/FLRT2/PALLD/CHL1/MYOT/NRXN3/SLIT2/NRP2/KLF7/VLDLR/SLIT3/RAC2/PRKCQ/PLXNB3/PLXNA1/PIK3CD/NGFR/NEO1/LAMC2/GPC1/GLI3
GO:0097485	neuron projection guidance	23/536	285/18866	7.50475e-06	0.00140395	0.00115726	23	RNF165/BOC/EVL/FLRT2/PALLD/CHL1/MYOT/NRXN3/SLIT2/NRP2/KLF7/VLDLR/SLIT3/RAC2/PRKCQ/PLXNB3/PLXNA1/PIK3CD/NGFR/NEO1/LAMC2/GPC1/GLI3
GO:0001503	ossification	29/536	412/18866	7.53014e-06	0.00140395	0.00115726	29	SH3PXD2B/RANBP3L/TWIST2/CHRDL1/SLC24A3/FAM20C/GREM1/WWTR1/GPNMB/MRC2/FZD1/TWIST1/SNAI2/SFRP2/SFRP1/RYR1/RORB/PRKD1/P2RX7/DDR2/MYOC/MN1/MMP14/TNC/GPM6B/GLI3/FGR/RUNX3/RUNX1
GO:1902905	positive regulation of supramolecular fiber organization	19/536	208/18866	8.10136e-06	0.00145651	0.00120058	19	SH3PXD2B/SYNPO2/NAV3/CCDC88A/EVL/NIN/LMOD1/CLASP1/SWAP70/LIMCH1/SYNPO/CDC42EP3/WASF2/SFRP1/CX3CL1/CCL21/MYOC/MAP1B/FLNA
GO:0006029	proteoglycan metabolic process	12/536	90/18866	8.93055e-06	0.00155022	0.00127783	12	HS6ST2/GAL3ST4/NDNF/CHST15/SPOCK3/CHST11/DSE/SULF1/HS3ST3B1/CHST3/HS6ST1/GPC1
GO:0007160	cell-matrix adhesion	20/536	230/18866	9.8471e-06	0.00158768	0.00130871	20	GREM1/CLASP1/LIMCH1/VCL/THBS1/TECTA/SFRP1/CX3CL1/CCL21/NINJ1/MYOC/MMP14/ITGB4/ITGB2/ITGB1/ITGAV/GPM6B/COL17A1/COL16A1/ACTN1
GO:0051495	positive regulation of cytoskeleton organization	20/536	230/18866	9.8471e-06	0.00158768	0.00130871	20	SH3PXD2B/SYNPO2/NAV3/CCDC88A/EVL/NIN/LMOD1/CLASP1/SWAP70/LIMCH1/SYNPO/CDC42EP3/WASF2/SFRP1/CX3CL1/CCL21/P2RX7/MYOC/MAP1B/FLNA
GO:0051893	regulation of focal adhesion assembly	10/536	63/18866	1.04079e-05	0.00158768	0.00130871	10	GREM1/CLASP1/LIMCH1/VCL/THBS1/SFRP1/MYOC/MMP14/GPM6B/COL16A1
GO:0090109	regulation of cell-substrate junction assembly	10/536	63/18866	1.04079e-05	0.00158768	0.00130871	10	GREM1/CLASP1/LIMCH1/VCL/THBS1/SFRP1/MYOC/MMP14/GPM6B/COL16A1
GO:0060402	calcium ion transport into cytosol	16/536	158/18866	1.15158e-05	0.00170502	0.00140543	16	JPH2/SLC24A2/AKAP6/SNCA/CX3CL1/CCL21/RYR2/RYR1/P2RX7/ITPR1/EPO/CAV1/CASQ2/CACNA1C/ATP2B4/ATP1A2
GO:0007229	integrin-mediated signaling pathway	13/536	108/18866	1.19018e-05	0.00171182	0.00141103	13	PRAM1/ADAMTS1/TLN1/PRKD1/ITGB4/ITGB2/ITGB1/ITGAX/ITGAV/ITGAM/FLNA/FGR/COL16A1
GO:0006909	phagocytosis	27/536	382/18866	1.43811e-05	0.00201095	0.00165761	27	RAB7B/COLEC12/CLEC7A/PIP5K1C/RAB31/WASF2/ARHGAP25/MARCO/SRPX/WIPF1/TUB/TLR2/ICAM5/THBS1/RAC2/P2RX7/NCF2/MSR1/LEPR/ITGB2/ITGB1/ITGAV/ITGAM/RAPGEF1/FGR/AXL/ABCA1
GO:0071805	potassium ion transmembrane transport	19/536	218/18866	1.58336e-05	0.0020982	0.00172952	19	KCNT2/SLC24A3/KCNQ5/SLC24A2/ABCC9/AKAP6/KCNB2/SLC12A4/SLC1A3/KCNS3/KCNMB1/KCNMA1/KCNJ15/KCNJ5/ITGB1/FLNA/CAV1/CASQ2/ATP1A2
GO:0150116	regulation of cell-substrate junction organization	10/536	66/18866	1.59199e-05	0.0020982	0.00172952	10	GREM1/CLASP1/LIMCH1/VCL/THBS1/SFRP1/MYOC/MMP14/GPM6B/COL16A1
GO:0071711	basement membrane organization	7/536	30/18866	1.65697e-05	0.0020982	0.00172952	7	FLRT2/CLASP1/LAMB3/ITGB1/CMA1/CAV2/CAV1
GO:0030178	negative regulation of Wnt signaling pathway	19/536	219/18866	1.68893e-05	0.0020982	0.00172952	19	SHISA6/APCDD1L/DACT3/PRICKLE1/NXN/RBMS3/DKK3/GREM1/WWTR1/FZD1/TLE4/SNAI2/SFRP2/SFRP1/MCC/RAPGEF1/GLI3/FOXO1/CAV1
GO:1901654	response to ketone	18/536	200/18866	1.7089e-05	0.0020982	0.00172952	18	FOXP2/SLIT2/TLR2/THBS1/SRD5A1/SLIT3/SFRP1/CCL21/MSN/TNC/NR3C1/FOXO1/EPO/CD38/CAV1/AR/ADCY5/ADCY2
GO:0090288	negative regulation of cellular response to growth factor stimulus	17/536	182/18866	1.80129e-05	0.00212007	0.00174755	17	CD109/CHRDL1/CHST11/GREM1/SULF1/SLIT2/FZD1/THBS1/ADAM17/SFRP2/SFRP1/NGFR/LTBP1/GPC1/CAV2/CAV1/ATP2B4
GO:0007204	positive regulation of cytosolic calcium ion concentration	24/536	322/18866	1.81095e-05	0.00212007	0.00174755	24	JPH2/SLC24A2/SWAP70/SYNPO/CYSLTR1/AKAP6/SNCA/CX3CL1/CCL21/RYR2/RYR1/P2RX7/ITPR1/ITGAV/ESR1/EPO/S1PR3/CD38/CAV1/CASQ2/CACNA1C/ATP2B4/ATP1A2/ADCY5
GO:0090090	negative regulation of canonical Wnt signaling pathway	17/536	184/18866	2.07661e-05	0.00237583	0.00195837	17	SHISA6/DACT3/PRICKLE1/RBMS3/DKK3/GREM1/WWTR1/FZD1/TLE4/SNAI2/SFRP2/SFRP1/MCC/RAPGEF1/GLI3/FOXO1/CAV1
GO:0048041	focal adhesion assembly	11/536	83/18866	2.23163e-05	0.00249645	0.00205779	11	GREM1/CLASP1/LIMCH1/VCL/THBS1/SFRP1/MYOC/MMP14/GPM6B/COL16A1/ACTN1
GO:0050769	positive regulation of neurogenesis	31/536	485/18866	2.4749e-05	0.0027084	0.00223251	31	BEND6/CHODL/NDNF/TENM3/C21orf91/NIN/GRIP1/MAGI2/SLIT2/NUMBL/FZD1/VLDLR/TLR2/TCF4/CX3CL1/PRKD1/PLXNB3/PLXNA1/SERPINE2/NKX6-1/NGFR/NAP1L2/MAP1B/KIT/RAPGEF1/GLI3/FLNA/EPO/DPYSL3/BRINP1/ALK
GO:0051480	regulation of cytosolic calcium ion concentration	25/536	357/18866	3.46389e-05	0.0036447	0.00300429	25	JPH2/SLC24A2/SWAP70/SYNPO/CYSLTR1/AKAP6/SNCA/CX3CL1/CCL21/RYR2/RYR1/P2RX7/ITPR1/ITGAV/ESR1/EPO/S1PR3/CD38/CAV2/CAV1/CASQ2/CACNA1C/ATP2B4/ATP1A2/ADCY5
GO:0097581	lamellipodium organization	11/536	87/18866	3.49568e-05	0.0036447	0.00300429	11	CCDC88A/PLEKHO1/AUTS2/PDPN/WASF2/SLIT2/VCL/RAC2/PLXNB3/KIT/ITGB1
GO:0001649	osteoblast differentiation	19/536	231/18866	3.54768e-05	0.0036447	0.00300429	19	SH3PXD2B/RANBP3L/TWIST2/FAM20C/GREM1/WWTR1/GPNMB/MRC2/FZD1/TWIST1/SNAI2/SFRP2/SFRP1/RORB/PRKD1/DDR2/MYOC/TNC/GLI3
GO:0008360	regulation of cell shape	15/536	156/18866	3.96224e-05	0.00392293	0.00323363	15	PARVA/PALMD/PLEKHO1/BVES/PDPN/CDC42EP3/CCL13/CCL7/RAC2/PLXNB3/PLXNA1/MSN/KIT/ITGB2/FGR
GO:0032956	regulation of actin cytoskeleton organization	25/536	360/18866	3.97436e-05	0.00392293	0.00323363	25	SH3PXD2B/SYNPO2/DIXDC1/FHOD3/CCDC88A/ASAP3/EVL/LMOD1/CLASP1/SWAP70/LIMCH1/SYNPO/CDC42EP3/WASF2/SLIT2/TMOD1/SVIL/SFRP1/CX3CL1/CCL21/RAC2/PAM/MYOC/GPM6B/FLNA
GO:2000027	regulation of animal organ morphogenesis	20/536	254/18866	4.14772e-05	0.00401532	0.00330978	20	PRICKLE2/PRICKLE1/FOXP2/RSPO3/VANGL1/GREM1/SULF1/BASP1/GPC6/MAGI2/FZD1/TWIST1/TBX5/SNAI2/SFRP2/SFRP1/NGFR/FGF7/ESR1/AR
GO:0050673	epithelial cell proliferation	29/536	453/18866	4.38129e-05	0.0041614	0.0034302	29	CD109/FOXP2/SULF1/AKT3/CYP7B1/NRP2/TWIST1/THBS4/THBS1/ADAM17/SNAI2/SFRP2/SFRP1/PRKD1/PLXNB3/NKX6-1/NGFR/MMP14/MCC/KIT/GLUL/FGF7/ESR1/COL8A2/COL8A1/RUNX3/CAV2/CAV1/AR
GO:0097553	calcium ion transmembrane import into cytosol	14/536	140/18866	4.62517e-05	0.00430459	0.00354823	14	JPH2/SLC24A2/AKAP6/SNCA/CX3CL1/CCL21/RYR2/RYR1/P2RX7/ITPR1/CASQ2/CACNA1C/ATP2B4/ATP1A2
GO:0070252	actin-mediated cell contraction	13/536	123/18866	4.82063e-05	0.00430459	0.00354823	13	FRMD6/PARVA/LIMCH1/PDPN/VIM/TMOD1/SCN4B/RYR2/KCNJ5/FLNA/CAV1/CACNA1C/ATP1A2
GO:0110053	regulation of actin filament organization	21/536	278/18866	4.92791e-05	0.00430459	0.00354823	21	SH3PXD2B/SYNPO2/FHOD3/CCDC88A/ASAP3/EVL/LMOD1/CLASP1/SWAP70/LIMCH1/SYNPO/CDC42EP3/WASF2/SLIT2/TMOD1/SVIL/SFRP1/CX3CL1/CCL21/MYOC/FLNA
GO:0006874	cellular calcium ion homeostasis	29/536	456/18866	4.93163e-05	0.00430459	0.00354823	29	SLC24A3/JPH2/SLC24A2/SWAP70/SYNPO/CYSLTR1/AKAP6/SNCA/CX3CL1/CCL21/CCL13/CCL7/RYR2/RYR1/P2RX7/ITPR1/ITGAV/ESR1/EPO/S1PR3/DRD5/CD38/CAV2/CAV1/CASQ2/CACNA1C/ATP2B4/ATP1A2/ADCY5
GO:0050808	synapse organization	28/536	433/18866	4.96505e-05	0.00430459	0.00354823	28	SHISA6/AGRN/LRRK2/NLGN2/DOCK10/FLRT2/CLSTN1/SLITRK3/SYNPO/WASF2/GPC6/MAGI2/MYOT/NRP2/PPFIBP1/FZD1/TLR2/SNCA/CX3CL1/PTPRS/PCDHGC3/MAP1B/ITGAM/IL1RAP/TNC/GPM6A/COL4A5/ACTN1
GO:0060401	cytosolic calcium ion transport	16/536	178/18866	5.04511e-05	0.00430459	0.00354823	16	JPH2/SLC24A2/AKAP6/SNCA/CX3CL1/CCL21/RYR2/RYR1/P2RX7/ITPR1/EPO/CAV1/CASQ2/CACNA1C/ATP2B4/ATP1A2
GO:0001952	regulation of cell-matrix adhesion	13/536	125/18866	5.70844e-05	0.00472586	0.00389548	13	GREM1/CLASP1/LIMCH1/VCL/THBS1/SFRP1/CX3CL1/CCL21/NINJ1/MYOC/MMP14/GPM6B/COL16A1
GO:0006024	glycosaminoglycan biosynthetic process	12/536	108/18866	5.72661e-05	0.00472586	0.00389548	12	AGRN/HS6ST2/CHST15/CHST11/DSE/GPC6/HS3ST3B1/CHST3/HS6ST1/ST3GAL3/PRELP/GPC1
GO:0031032	actomyosin structure organization	17/536	200/18866	6.01134e-05	0.00481398	0.00396812	17	SH3PXD2B/FRMD6/FHOD3/CCDC88A/ASAP3/EVL/LMOD1/CLASP1/LIMCH1/WASF2/TMOD1/SFRP1/MYOC/ITGB1/CSRP1/CNN1/CASQ2
GO:0071871	response to epinephrine	5/536	16/18866	6.12028e-05	0.00481398	0.00396812	5	RNLS/SRD5A1/SNCA/RYR2/ATP2B4
GO:0090136	epithelial cell-cell adhesion	5/536	16/18866	6.12028e-05	0.00481398	0.00396812	5	BVES/VCL/THBS4/KIT/CYP1B1
GO:0051494	negative regulation of cytoskeleton organization	15/536	163/18866	6.58259e-05	0.00506997	0.00417913	15	IQCJ-SCHIP1/TTBK2/NAV3/FHOD3/LMOD1/CLASP1/SWAP70/WASF2/SLIT2/TMOD1/SVIL/SNCA/MYOC/MAP1B/DYRK1A
GO:0006813	potassium ion transport	19/536	242/18866	6.67124e-05	0.00506997	0.00417913	19	KCNT2/SLC24A3/KCNQ5/SLC24A2/ABCC9/AKAP6/KCNB2/SLC12A4/SLC1A3/KCNS3/KCNMB1/KCNMA1/KCNJ15/KCNJ5/ITGB1/FLNA/CAV1/CASQ2/ATP1A2
GO:0071867	response to monoamine	12/536	110/18866	6.86195e-05	0.00506997	0.00417913	12	LRRK2/RNLS/SRD5A1/SNCA/RYR2/HRH2/FLNA/DRD5/CAV2/ATP2B4/ALK/ADCY5
GO:0071869	response to catecholamine	12/536	110/18866	6.86195e-05	0.00506997	0.00417913	12	LRRK2/RNLS/SRD5A1/SNCA/RYR2/HRH2/FLNA/DRD5/CAV2/ATP2B4/ALK/ADCY5
GO:0120032	regulation of plasma membrane bounded cell projection assembly	16/536	183/18866	7.03704e-05	0.00506997	0.00417913	16	AGRN/CCDC88A/EVL/AUTS2/SYNE2/CDC42EP3/WASF2/SLIT2/CCL21/RAC2/PLXNB3/P2RX7/KIT/GPM6A/DPYSL3/CAV1
GO:0034765	regulation of ion transmembrane transport	30/536	489/18866	7.06885e-05	0.00506997	0.00417913	30	SHISA6/AHNAK/NLGN2/JPH2/KCNQ5/AKAP6/KCNB2/TWIST1/THBS1/STAC/SNCA/CX3CL1/SCN7A/SCN4B/RYR2/P2RX7/KCNS3/KCNMB1/KCNMA1/KCNJ15/KCNJ5/ITGB1/FLNA/EPO/SLC31A2/CAV1/CASQ2/CACNA1C/ATP2B4/ATP1A2
GO:0016485	protein processing	18/536	223/18866	7.22594e-05	0.00506997	0.00417913	18	LRRK2/CPXM2/TBC1D10A/C1RL/CIDEB/SPON1/THBS1/PRKACB/SERPINE2/P2RX7/MMP14/IFI16/GLI3/GAS1/CTSG/CMA1/C1R/AEBP1
GO:0060740	prostate gland epithelium morphogenesis	6/536	26/18866	7.25145e-05	0.00506997	0.00417913	6	SULF1/CYP7B1/SFRP1/TNC/ESR1/AR
GO:0060348	bone development	17/536	204/18866	7.69185e-05	0.00529565	0.00436515	17	SH3PXD2B/RANBP3L/FAM20C/RAB23/GREM1/SULF1/WASF2/TWIST1/SRD5A1/SFRP2/RYR1/MYOC/MMP14/KIT/HOXB4/GLI3/FOXN3
GO:0055074	calcium ion homeostasis	29/536	468/18866	7.81332e-05	0.00529565	0.00436515	29	SLC24A3/JPH2/SLC24A2/SWAP70/SYNPO/CYSLTR1/AKAP6/SNCA/CX3CL1/CCL21/CCL13/CCL7/RYR2/RYR1/P2RX7/ITPR1/ITGAV/ESR1/EPO/S1PR3/DRD5/CD38/CAV2/CAV1/CASQ2/CACNA1C/ATP2B4/ATP1A2/ADCY5
GO:0072503	cellular divalent inorganic cation homeostasis	30/536	492/18866	7.88982e-05	0.00529565	0.00436515	30	SLC24A3/JPH2/SLC24A2/SWAP70/SYNPO/CYSLTR1/AKAP6/SNCA/CX3CL1/CCL21/CCL13/CCL7/RYR2/RYR1/P2RX7/MT1X/ITPR1/ITGAV/ESR1/EPO/S1PR3/DRD5/CD38/CAV2/CAV1/CASQ2/CACNA1C/ATP2B4/ATP1A2/ADCY5
GO:0060491	regulation of cell projection assembly	16/536	185/18866	8.0095e-05	0.00530524	0.00437306	16	AGRN/CCDC88A/EVL/AUTS2/SYNE2/CDC42EP3/WASF2/SLIT2/CCL21/RAC2/PLXNB3/P2RX7/KIT/GPM6A/DPYSL3/CAV1
GO:0097094	craniofacial suture morphogenesis	5/536	17/18866	8.46845e-05	0.00553639	0.00456359	5	RAB23/TWIST1/MMP14/GLI3/FOXN3
GO:0045666	positive regulation of neuron differentiation	25/536	380/18866	9.49257e-05	0.00612636	0.00504989	25	BEND6/CHODL/NDNF/TENM3/C21orf91/NIN/GRIP1/MAGI2/SLIT2/FZD1/VLDLR/TCF4/CX3CL1/PRKD1/PLXNB3/PLXNA1/NKX6-1/NGFR/NAP1L2/MAP1B/RAPGEF1/EPO/DPYSL3/BRINP1/ALK
GO:0006023	aminoglycan biosynthetic process	12/536	115/18866	0.000105836	0.00674402	0.00555902	12	AGRN/HS6ST2/CHST15/CHST11/DSE/GPC6/HS3ST3B1/CHST3/HS6ST1/ST3GAL3/PRELP/GPC1
GO:0090101	negative regulation of transmembrane receptor protein serine/threonine kinase signaling pathway	13/536	133/18866	0.000108333	0.00681683	0.00561904	13	CD109/CHRDL1/CHST11/GREM1/MAGI2/CILP/FZD1/ADAM17/SFRP2/SFRP1/LTBP1/CAV2/CAV1
GO:0060512	prostate gland morphogenesis	6/536	28/18866	0.000113069	0.00696619	0.00574216	6	SULF1/CYP7B1/SFRP1/TNC/ESR1/AR
GO:0060070	canonical Wnt signaling pathway	23/536	339/18866	0.000113739	0.00696619	0.00574216	23	SHISA6/DACT3/PRICKLE1/LRRK2/DIXDC1/RSPO3/ZBED2/RBMS3/DKK3/GREM1/WWTR1/FZD1/TLE4/SNAI2/SFRP2/SFRP1/CDK14/MITF/MCC/RAPGEF1/GLI3/FOXO1/CAV1
GO:0060828	regulation of canonical Wnt signaling pathway	21/536	295/18866	0.000114858	0.00696619	0.00574216	21	SHISA6/DACT3/PRICKLE1/LRRK2/RSPO3/ZBED2/RBMS3/DKK3/GREM1/WWTR1/FZD1/TLE4/SNAI2/SFRP2/SFRP1/CDK14/MCC/RAPGEF1/GLI3/FOXO1/CAV1
GO:0006022	aminoglycan metabolic process	15/536	172/18866	0.000120993	0.00725093	0.00597687	15	AGRN/HS6ST2/NDNF/CHST15/SPOCK3/CHST11/DSE/GPC6/HS3ST3B1/CHST3/HS6ST1/ST3GAL3/PRELP/GPC1/CHIT1
GO:0090092	regulation of transmembrane receptor protein serine/threonine kinase signaling pathway	19/536	254/18866	0.000126632	0.00749959	0.00618183	19	RNF165/CD109/CHRDL1/CHST11/DKK3/GREM1/WWTR1/SULF1/MAGI2/CILP/FZD1/THBS1/ADAM17/SFRP2/SFRP1/NEO1/LTBP1/CAV2/CAV1
GO:0051209	release of sequestered calcium ion into cytosol	12/536	118/18866	0.000135603	0.00793748	0.00654278	12	JPH2/AKAP6/SNCA/CX3CL1/CCL21/RYR2/RYR1/P2RX7/ITPR1/CASQ2/CACNA1C/ATP1A2
GO:0010522	regulation of calcium ion transport into cytosol	11/536	101/18866	0.000138833	0.00802637	0.00661606	11	JPH2/AKAP6/SNCA/CX3CL1/RYR2/P2RX7/EPO/CAV1/CASQ2/CACNA1C/ATP1A2
GO:0030032	lamellipodium assembly	9/536	69/18866	0.00014031	0.00802637	0.00661606	9	CCDC88A/AUTS2/WASF2/SLIT2/VCL/RAC2/PLXNB3/KIT/ITGB1
GO:0051283	negative regulation of sequestering of calcium ion	12/536	119/18866	0.000146999	0.00831453	0.00685358	12	JPH2/AKAP6/SNCA/CX3CL1/CCL21/RYR2/RYR1/P2RX7/ITPR1/CASQ2/CACNA1C/ATP1A2
GO:1902904	negative regulation of supramolecular fiber organization	14/536	156/18866	0.000149421	0.00835759	0.00688907	14	TTBK2/NAV3/FHOD3/LMOD1/CLASP1/SWAP70/WASF2/SLIT2/TMOD1/SVIL/SNCA/MYOC/MAP1B/DYRK1A
GO:0098543	detection of other organism	5/536	19/18866	0.000151813	0.00839812	0.00692248	5	SSC5D/CLEC7A/TLR6/TLR2/TLR1
GO:0030203	glycosaminoglycan metabolic process	14/536	158/18866	0.000170945	0.00913381	0.0075289	14	AGRN/HS6ST2/NDNF/CHST15/SPOCK3/CHST11/DSE/GPC6/HS3ST3B1/CHST3/HS6ST1/ST3GAL3/PRELP/GPC1
GO:0051282	regulation of sequestering of calcium ion	12/536	121/18866	0.000172268	0.00913381	0.0075289	12	JPH2/AKAP6/SNCA/CX3CL1/CCL21/RYR2/RYR1/P2RX7/ITPR1/CASQ2/CACNA1C/ATP1A2
GO:0060688	regulation of morphogenesis of a branching structure	8/536	56/18866	0.00017237	0.00913381	0.0075289	8	LRRK2/GREM1/SULF1/SNAI2/SFRP1/FGF7/ESR1/AR
GO:0086065	cell communication involved in cardiac conduction	8/536	56/18866	0.00017237	0.00913381	0.0075289	8	SCN4B/RYR2/KCNJ5/FLNA/CAV1/CASQ2/CACNA1C/ATP1A2
GO:0051897	positive regulation of protein kinase B signaling	15/536	178/18866	0.000177064	0.00928481	0.00765337	15	TNFAIP8L3/RASD2/THBS1/CX3CL1/CCL21/RAC2/PIK3CD/MYOC/KIT/ITGB1/HIP1/FGF7/ESR1/CD86/AXL
GO:0120034	positive regulation of plasma membrane bounded cell projection assembly	11/536	104/18866	0.000180505	0.00936763	0.00772164	11	AGRN/CCDC88A/AUTS2/CDC42EP3/WASF2/CCL21/RAC2/P2RX7/KIT/GPM6A/DPYSL3
GO:1901342	regulation of vasculature development	27/536	444/18866	0.000185879	0.00954809	0.00787039	27	PIK3R6/ISM1/FOXJ2/GREM1/SULF1/GPNMB/AKT3/ADAMTS1/TWIST1/THBS4/THBS1/SOD2/SFRP2/SFRP1/CX3CL1/PRKD1/NGFR/MAP3K3/KIT/ITGB2/ITGB1/ITGAX/GLUL/CYP1B1/CMA1/RUNX1/ATP2B4
GO:0002064	epithelial cell development	17/536	221/18866	0.000203367	0.0103409	0.00852392	17	FRMD6/PALLD/MAGI2/VIM/VCL/TNFRSF1A/TMOD1/ROS1/PTPRS/NKX6-1/MSN/HRH2/RAPGEF1/FLNA/ESR1/S1PR3/AR
GO:0034446	substrate adhesion-dependent cell spreading	11/536	106/18866	0.000213814	0.0103778	0.0085543	11	ANTXR1/PARVA/RADIL/BVES/PDPN/MYOC/LAMB3/ITGAV/FLNA/FBLN1/AXL
GO:0071868	cellular response to monoamine stimulus	11/536	106/18866	0.000213814	0.0103778	0.0085543	11	LRRK2/SRD5A1/SNCA/RYR2/HRH2/FLNA/DRD5/CAV2/ATP2B4/ALK/ADCY5
GO:0071870	cellular response to catecholamine stimulus	11/536	106/18866	0.000213814	0.0103778	0.0085543	11	LRRK2/SRD5A1/SNCA/RYR2/HRH2/FLNA/DRD5/CAV2/ATP2B4/ALK/ADCY5
GO:0022612	gland morphogenesis	12/536	124/18866	0.000217086	0.0103778	0.0085543	12	SULF1/CYP7B1/SNAI2/SFRP1/PLXNA1/MSN/TNC/GLI3/FGF7/ESR1/CAV1/AR
GO:0051208	sequestering of calcium ion	12/536	124/18866	0.000217086	0.0103778	0.0085543	12	JPH2/AKAP6/SNCA/CX3CL1/CCL21/RYR2/RYR1/P2RX7/ITPR1/CASQ2/CACNA1C/ATP1A2
GO:1903779	regulation of cardiac conduction	9/536	73/18866	0.000217414	0.0103778	0.0085543	9	ABCC9/RYR2/RYR1/ITPR1/FLNA/CAV1/CASQ2/ATP2B4/ATP1A2
GO:0071593	lymphocyte aggregation	3/536	5/18866	0.000218523	0.0103778	0.0085543	3	JAM2/RAC2/MSN
GO:0031638	zymogen activation	8/536	58/18866	0.000221329	0.0104128	0.00858315	8	TBC1D10A/C1RL/CIDEB/THBS1/SERPINE2/MMP14/IFI16/C1R
GO:0090287	regulation of cellular response to growth factor stimulus	21/536	310/18866	0.000227741	0.0106071	0.0087433	21	RNF165/CD109/CHRDL1/FAM20C/CHST11/DKK3/GREM1/SULF1/SLIT2/FZD1/THBS1/ADAM17/SFRP2/SFRP1/NGFR/NEO1/LTBP1/GPC1/CAV2/CAV1/ATP2B4
GO:0072593	reactive oxygen species metabolic process	20/536	288/18866	0.000230473	0.0106071	0.0087433	20	SH3PXD2B/LRRK2/CLEC7A/TLR6/TPO/TLR2/THBS1/SOD2/SNCA/RAC2/P2RX7/NCF2/ITGB2/ITGAM/FOXO1/DRD5/CYP1B1/CAV1/ATP2B4/ALOX12
GO:0051963	regulation of synapse assembly	11/536	107/18866	0.000232329	0.0106071	0.0087433	11	AGRN/NLGN2/FLRT2/CLSTN1/SLITRK3/GPC6/FZD1/TLR2/SNCA/PTPRS/IL1RAP
GO:0022604	regulation of cell morphogenesis	29/536	499/18866	0.000234203	0.0106071	0.0087433	29	CHODL/LRRK2/PARVA/PALMD/NIN/PLEKHO1/GRIP1/LZTS1/BVES/PDPN/CDC42EP3/SLIT2/CCL13/CCL7/RAC2/PTPRS/PLXNB3/PLXNA1/NKX6-1/NGFR/MYOC/MYO9A/MSN/MAP1B/KIT/ITGB2/FLNA/FGR/FBLN1
GO:0045765	regulation of angiogenesis	25/536	403/18866	0.000235994	0.0106071	0.0087433	25	PIK3R6/ISM1/FOXJ2/GREM1/SULF1/GPNMB/AKT3/ADAMTS1/TWIST1/THBS4/THBS1/SFRP2/SFRP1/CX3CL1/PRKD1/NGFR/MAP3K3/ITGB2/ITGB1/ITGAX/GLUL/CYP1B1/CMA1/RUNX1/ATP2B4
GO:0030201	heparan sulfate proteoglycan metabolic process	6/536	32/18866	0.000246982	0.0109062	0.00898989	6	HS6ST2/DSE/SULF1/HS3ST3B1/HS6ST1/GPC1
GO:0086019	cell-cell signaling involved in cardiac conduction	6/536	32/18866	0.000246982	0.0109062	0.00898989	6	SCN4B/RYR2/KCNJ5/FLNA/CASQ2/CACNA1C
GO:0001764	neuron migration	14/536	164/18866	0.000252332	0.0109531	0.00902856	14	NDNF/LRP12/AUTS2/FLRT2/CHL1/DCLK1/NRP2/TWIST1/CX3CL1/NKX6-1/MAP1B/GPM6A/FLNA/AXL
GO:0010976	positive regulation of neuron projection development	20/536	290/18866	0.000252397	0.0109531	0.00902856	20	CHODL/NDNF/TENM3/C21orf91/NIN/GRIP1/MAGI2/SLIT2/FZD1/VLDLR/CX3CL1/PRKD1/PLXNB3/PLXNA1/NGFR/MAP1B/RAPGEF1/EPO/DPYSL3/ALK
GO:0002551	mast cell chemotaxis	4/536	12/18866	0.000265937	0.0112498	0.00927309	4	SWAP70/RAC2/PIK3CD/KIT
GO:0031581	hemidesmosome assembly	4/536	12/18866	0.000265937	0.0112498	0.00927309	4	LAMC2/LAMB3/ITGB4/COL17A1
GO:0032490	detection of molecule of bacterial origin	4/536	12/18866	0.000265937	0.0112498	0.00927309	4	SSC5D/TLR6/TLR2/TLR1
GO:0051091	positive regulation of DNA-binding transcription factor activity	19/536	270/18866	0.000277527	0.0115725	0.00953909	19	RAB7B/NFAM1/GREM1/TRIM22/TLR6/FZD1/TLR2/CX3CL1/PRKCQ/PRKD1/DDR2/NKX6-1/KIT/ITGB2/IL1RAP/ESR1/CAV1/AR/ALK
GO:0035637	multicellular organismal signaling	16/536	206/18866	0.000278163	0.0115725	0.00953909	16	ABCC9/CNTNAP1/SLC4A3/SCN7A/SCN4B/RYR2/RYR1/KCNJ5/ITPR1/FLNA/DRD5/CAV1/CASQ2/CACNA1C/ATP2B4/ATP1A2
GO:0061337	cardiac conduction	13/536	148/18866	0.000314894	0.0129933	0.0107102	13	ABCC9/SLC4A3/SCN4B/RYR2/RYR1/KCNJ5/ITPR1/FLNA/CAV1/CASQ2/CACNA1C/ATP2B4/ATP1A2
GO:2000146	negative regulation of cell motility	23/536	365/18866	0.000332358	0.0136024	0.0112123	23	NAV3/EVL/SPOCK3/GREM1/CLASP1/SULF1/LIMCH1/MAGI2/SLIT2/VCL/THBS1/TBX5/SFRP2/SFRP1/CX3CL1/CCL21/PLXNB3/MITF/MCC/FBLN1/DPYSL3/CYP1B1/ATP2B4
GO:0051896	regulation of protein kinase B signaling	18/536	253/18866	0.000349146	0.0140137	0.0115513	18	TNFAIP8L3/PHLDA3/RASD2/MAGI2/THBS1/CX3CL1/CCL21/RAC2/PIK3CD/MYOC/KIT/ITGB1/HIP1/RAPGEF1/FGF7/ESR1/CD86/AXL
GO:0007596	blood coagulation	22/536	343/18866	0.000349214	0.0140137	0.0115513	22	PIK3R6/EHD2/ZFPM2/PDPN/TFPI2/VCL/TLN1/THBS1/THBD/PRKCQ/PRKACB/SERPINE2/P2RX7/ITPR1/FLNA/FBLN1/F13A1/F8/CSRP1/CAV1/AXL/ALOX12
GO:0042692	muscle cell differentiation	24/536	390/18866	0.000351357	0.0140137	0.0115513	24	BOC/FHOD3/JAM2/PLEKHO1/EHD2/GREM1/LMOD1/BVES/SPEG/AKAP6/QKI/TMOD1/TBX5/SOD2/RYR1/PTGFRN/MAPK11/MMP14/KIT/ITGB1/FLNC/CSRP1/CAV2/CASQ2
GO:0070527	platelet aggregation	8/536	62/18866	0.000353544	0.0140137	0.0115513	8	PDPN/VCL/TLN1/PRKCQ/SERPINE2/FLNA/CSRP1/ALOX12
GO:0045667	regulation of osteoblast differentiation	12/536	131/18866	0.000361654	0.0142232	0.011724	12	RANBP3L/TWIST2/FAM20C/GREM1/TWIST1/SNAI2/SFRP2/SFRP1/RORB/PRKD1/DDR2/GLI3
GO:0032493	response to bacterial lipoprotein	4/536	13/18866	0.000375528	0.0144306	0.011895	4	SSC5D/TLR6/TLR2/TLR1
GO:0071872	cellular response to epinephrine stimulus	4/536	13/18866	0.000375528	0.0144306	0.011895	4	SRD5A1/SNCA/RYR2/ATP2B4
GO:0097531	mast cell migration	4/536	13/18866	0.000375528	0.0144306	0.011895	4	SWAP70/RAC2/PIK3CD/KIT
GO:0021675	nerve development	9/536	79/18866	0.000396607	0.0151252	0.0124675	9	RNF165/COL25A1/SULF1/MAFB/NRP2/SLC1A3/SERPINE2/NGFR/GLI3
GO:0007162	negative regulation of cell adhesion	20/536	301/18866	0.000408751	0.0154597	0.0127433	20	JAM2/SWAP70/GPNMB/THBS1/SNAI2/CX3CL1/CCL21/PLXNB3/PLXNA1/SERPINE2/MYOC/MMP14/TNC/GLI3/FBLN1/CYP1B1/CD86/RUNX3/RUNX1/ALOX12
GO:0051235	maintenance of location	21/536	324/18866	0.000411523	0.0154597	0.0127433	21	JPH2/CCDC88A/SUN2/AKAP6/NRIP1/SNCA/CX3CL1/CCL21/RYR2/RYR1/P2RX7/MSR1/LTBP1/ITPR1/ITGAV/FLNA/CAV1/CASQ2/CACNA1C/ATP1A2/ABCA1
GO:1904018	positive regulation of vasculature development	17/536	235/18866	0.000417319	0.0154629	0.0127459	17	PIK3R6/GREM1/AKT3/TWIST1/THBS1/SOD2/SFRP2/CX3CL1/PRKD1/MAP3K3/KIT/ITGB2/ITGB1/ITGAX/CYP1B1/CMA1/RUNX1
GO:0007599	hemostasis	22/536	348/18866	0.000425444	0.0154629	0.0127459	22	PIK3R6/EHD2/ZFPM2/PDPN/TFPI2/VCL/TLN1/THBS1/THBD/PRKCQ/PRKACB/SERPINE2/P2RX7/ITPR1/FLNA/FBLN1/F13A1/F8/CSRP1/CAV1/AXL/ALOX12
GO:0003402	planar cell polarity pathway involved in axis elongation	3/536	6/18866	0.00042781	0.0154629	0.0127459	3	MAGI2/SFRP2/SFRP1
GO:0015015	heparan sulfate proteoglycan biosynthetic process, enzymatic modification	3/536	6/18866	0.00042781	0.0154629	0.0127459	3	HS6ST2/HS3ST3B1/HS6ST1
GO:0033239	negative regulation of cellular amine metabolic process	3/536	6/18866	0.00042781	0.0154629	0.0127459	3	ITGB2/ITGAM/ATP2B4
GO:0060560	developmental growth involved in morphogenesis	17/536	236/18866	0.000438185	0.0154629	0.0127459	17	NIN/AUTS2/MAGI2/SLIT2/DCLK1/NRP2/VCL/SLIT3/SFRP2/SFRP1/PTPRS/PLXNA1/NKX6-1/MAP1B/ITGB1/TNC/ESR1
GO:0030850	prostate gland development	7/536	49/18866	0.000438598	0.0154629	0.0127459	7	SULF1/CYP7B1/SFRP1/TNC/GLI3/ESR1/AR
GO:0086009	membrane repolarization	7/536	49/18866	0.000438598	0.0154629	0.0127459	7	AKAP6/SCN4B/KCNJ5/FLNA/CAV1/CASQ2/ATP1A2
GO:0030166	proteoglycan biosynthetic process	8/536	64/18866	0.000440451	0.0154629	0.0127459	8	HS6ST2/GAL3ST4/CHST15/CHST11/DSE/HS3ST3B1/CHST3/HS6ST1
GO:0050817	coagulation	22/536	349/18866	0.000442324	0.0154629	0.0127459	22	PIK3R6/EHD2/ZFPM2/PDPN/TFPI2/VCL/TLN1/THBS1/THBD/PRKCQ/PRKACB/SERPINE2/P2RX7/ITPR1/FLNA/FBLN1/F13A1/F8/CSRP1/CAV1/AXL/ALOX12
GO:0009595	detection of biotic stimulus	6/536	36/18866	0.000482197	0.0166259	0.0137045	6	SSC5D/CLEC7A/TLR6/SRPX/TLR2/TLR1
GO:0014808	release of sequestered calcium ion into cytosol by sarcoplasmic reticulum	6/536	36/18866	0.000482197	0.0166259	0.0137045	6	AKAP6/RYR2/RYR1/CASQ2/CACNA1C/ATP1A2
GO:0098581	detection of external biotic stimulus	5/536	24/18866	0.000493447	0.0168144	0.01386	5	SSC5D/CLEC7A/TLR6/TLR2/TLR1
GO:0001774	microglial cell activation	7/536	50/18866	0.000497686	0.0168144	0.01386	7	LRRK2/TLR6/TLR2/SNCA/CX3CL1/ITGB2/ITGAM
GO:0002269	leukocyte activation involved in inflammatory response	7/536	50/18866	0.000497686	0.0168144	0.01386	7	LRRK2/TLR6/TLR2/SNCA/CX3CL1/ITGB2/ITGAM
GO:0051271	negative regulation of cellular component movement	24/536	400/18866	0.000505329	0.0169588	0.013979	24	NAV3/EVL/SPOCK3/GREM1/CLASP1/SULF1/LIMCH1/MAGI2/SLIT2/VCL/THBS1/TBX5/SFRP2/SFRP1/CX3CL1/CCL21/PLXNB3/MITF/MCC/FBLN1/DPYSL3/CYP1B1/ATP2B4/ACTN1
GO:0010717	regulation of epithelial to mesenchymal transition	10/536	99/18866	0.000509957	0.0170008	0.0140136	10	GLIPR2/DACT3/GREM1/WWTR1/CLASP1/PDPN/TWIST1/TBX5/SFRP2/SFRP1
GO:1903514	release of sequestered calcium ion into cytosol by endoplasmic reticulum	6/536	37/18866	0.000561872	0.0186083	0.0153386	6	AKAP6/RYR2/RYR1/CASQ2/CACNA1C/ATP1A2
GO:0048771	tissue remodeling	14/536	178/18866	0.000580096	0.019053	0.0157051	14	RSPO3/GREM1/GPNMB/THBS4/SFRP1/RAC2/P2RX7/DDR2/MMP14/MITF/LEPR/CD38/CAV1/AXL
GO:0046660	female sex differentiation	11/536	119/18866	0.000582867	0.019053	0.0157051	11	ZFPM2/ADAMTS1/SLIT2/NRIP1/SRD5A1/SLIT3/SFRP1/MMP14/KIT/ESR1/AXL
GO:0030168	platelet activation	13/536	158/18866	0.000590579	0.0191805	0.0158103	13	PIK3R6/PDPN/VCL/TLN1/THBD/PRKCQ/SERPINE2/ITPR1/FLNA/F8/CSRP1/AXL/ALOX12
GO:0045992	negative regulation of embryonic development	5/536	25/18866	0.000602522	0.0194429	0.0160266	5	RPS6KA6/GPR161/SULF1/SFRP2/PRKACB
GO:0060326	cell chemotaxis	20/536	311/18866	0.000618187	0.0198214	0.0163385	20	PARVA/GREM1/PIP5K1C/SWAP70/CYP7B1/SLIT2/THBS4/THBS1/ADAM17/CX3CL1/CCL21/CCL13/CCL7/RAC2/PRKCQ/PRKD1/PLXNB3/PIK3CD/KIT/ITGB2
GO:0051092	positive regulation of NF-kappaB transcription factor activity	13/536	159/18866	0.000626899	0.0199735	0.0164639	13	RAB7B/GREM1/TRIM22/TLR6/TLR2/CX3CL1/PRKCQ/PRKD1/ITGB2/IL1RAP/CAV1/AR/ALK
GO:0097529	myeloid leukocyte migration	16/536	222/18866	0.000635671	0.0201256	0.0165893	16	GREM1/PIP5K1C/SWAP70/SLIT2/THBS4/THBS1/CX3CL1/CCL21/CCL13/CCL7/RAC2/PIK3CD/MMP14/KIT/ITGB2/IL1R1
GO:0007178	transmembrane receptor protein serine/threonine kinase signaling pathway	22/536	359/18866	0.000646033	0.0203068	0.0167387	22	RNF165/CD109/CHRDL1/RGMA/CHST11/DKK3/GREM1/WWTR1/SULF1/AKAP3/MAGI2/CILP/FZD1/VIM/THBS1/ADAM17/SFRP2/SFRP1/NEO1/LTBP1/CAV2/CAV1
GO:0001763	morphogenesis of a branching structure	15/536	201/18866	0.000649462	0.0203068	0.0167387	15	LRRK2/RSPO3/GREM1/SULF1/SLIT2/SNAI2/SFRP2/SFRP1/PLXNA1/MMP14/TNC/GLI3/FGF7/ESR1/AR
GO:1904888	cranial skeletal system development	8/536	68/18866	0.000666271	0.0207038	0.0170659	8	SH3PXD2B/RAB23/CHST11/TWIST1/PRRX1/MMP14/GLI3/FOXN3
GO:0021535	cell migration in hindbrain	4/536	15/18866	0.000685212	0.0210327	0.017337	4	TTBK2/RBFOX2/ITGB1/FLNA
GO:0043518	negative regulation of DNA damage response, signal transduction by p53 class mediator	4/536	15/18866	0.000685212	0.0210327	0.017337	4	DYRK3/TWIST1/SNAI2/DYRK1A
GO:0030593	neutrophil chemotaxis	10/536	103/18866	0.000698197	0.021173	0.0174527	10	PIP5K1C/SLIT2/THBS4/CX3CL1/CCL21/CCL13/CCL7/RAC2/PIK3CD/ITGB2
GO:1901890	positive regulation of cell junction assembly	10/536	103/18866	0.000698197	0.021173	0.0174527	10	AGRN/NLGN2/FLRT2/CLSTN1/SLITRK3/SFRP1/MYOC/IL1RAP/COL16A1/CAV1
GO:0010811	positive regulation of cell-substrate adhesion	11/536	122/18866	0.000718993	0.0215441	0.0177586	11	CCDC80/NDNF/SFRP1/CX3CL1/CCL21/NINJ1/MYOC/FLNA/FBLN2/COL16A1/COL8A1
GO:1990266	neutrophil migration	11/536	122/18866	0.000718993	0.0215441	0.0177586	11	PIP5K1C/SLIT2/THBS4/CX3CL1/CCL21/CCL13/CCL7/RAC2/PIK3CD/ITGB2/IL1R1
GO:0035640	exploration behavior	5/536	26/18866	0.000728714	0.0217015	0.0178884	5	LRRK2/NLGN2/CHL1/BRINP1/ATP1A2
GO:0036018	cellular response to erythropoietin	3/536	7/18866	0.000732869	0.0217015	0.0178884	3	MT1X/KIT/EPO
GO:0007224	smoothened signaling pathway	12/536	142/18866	0.000749219	0.0218702	0.0180274	12	TTBK2/EVC2/BOC/GPR161/SFRP1/PRKACB/PRRX1/SERPINE2/NKX6-1/GLI3/GAS1/EVC
GO:0030204	chondroitin sulfate metabolic process	6/536	39/18866	0.000751599	0.0218702	0.0180274	6	NDNF/CHST15/SPOCK3/CHST11/DSE/CHST3
GO:0031111	negative regulation of microtubule polymerization or depolymerization	6/536	39/18866	0.000751599	0.0218702	0.0180274	6	TTBK2/NAV3/CLASP1/SNCA/MAP1B/DYRK1A
GO:1903034	regulation of response to wounding	14/536	183/18866	0.000762943	0.0220727	0.0181943	14	CD109/CLEC7A/RGMA/CLASP1/PDPN/THBS1/THBD/PTPRS/PRKCQ/SERPINE2/MYLK/ITGB1/CAV1/ALOX12
GO:0007416	synapse assembly	14/536	184/18866	0.000804824	0.0231513	0.0190834	14	AGRN/NLGN2/FLRT2/CLSTN1/SLITRK3/GPC6/MAGI2/FZD1/TLR2/SNCA/PTPRS/MAP1B/IL1RAP/GPM6A
GO:0016049	cell growth	27/536	490/18866	0.000856188	0.0244889	0.020186	27	DACT3/DCBLD2/NIN/GREM1/AUTS2/CLSTN1/AKAP6/SLIT2/DCLK1/NRP2/VCL/ADAM17/SMARCA2/SLIT3/SFRP2/SFRP1/ROS1/PTPRS/PRKCQ/PLXNA1/SERPINE2/NKX6-1/MMP14/MAP1B/ITGB1/PRMT2/CD38
GO:1901880	negative regulation of protein depolymerization	8/536	71/18866	0.000890431	0.0253245	0.0208747	8	TTBK2/NAV3/LMOD1/CLASP1/SWAP70/TMOD1/SVIL/MAP1B
GO:0045766	positive regulation of angiogenesis	15/536	208/18866	0.000922962	0.0261022	0.0215158	15	PIK3R6/GREM1/AKT3/TWIST1/THBS1/SFRP2/CX3CL1/PRKD1/MAP3K3/ITGB2/ITGB1/ITGAX/CYP1B1/CMA1/RUNX1
GO:0061138	morphogenesis of a branching epithelium	14/536	187/18866	0.000942293	0.0265	0.0218437	14	RSPO3/GREM1/SULF1/SLIT2/SNAI2/SFRP2/SFRP1/PLXNA1/MMP14/TNC/GLI3/FGF7/ESR1/AR
GO:0050678	regulation of epithelial cell proliferation	23/536	395/18866	0.000983521	0.0273095	0.0225109	23	CD109/FOXP2/SULF1/AKT3/CYP7B1/NRP2/TWIST1/THBS4/THBS1/ADAM17/SNAI2/SFRP2/SFRP1/PRKD1/PLXNB3/NGFR/MCC/GLUL/FGF7/RUNX3/CAV2/CAV1/AR
GO:0007212	dopamine receptor signaling pathway	6/536	41/18866	0.000987351	0.0273095	0.0225109	6	LRRK2/FLNA/DRD5/CAV2/ALK/ADCY5
GO:0033574	response to testosterone	6/536	41/18866	0.000987351	0.0273095	0.0225109	6	FOXP2/THBS1/SRD5A1/MSN/EPO/AR
GO:0071621	granulocyte chemotaxis	11/536	127/18866	0.00100411	0.0274749	0.0226473	11	PIP5K1C/SLIT2/THBS4/THBS1/CX3CL1/CCL21/CCL13/CCL7/RAC2/PIK3CD/ITGB2
GO:0051258	protein polymerization	19/536	300/18866	0.00100425	0.0274749	0.0226473	19	NAV3/FHOD3/MAP7D3/EVL/NIN/LMOD1/CLASP1/CDC42EP3/WASF2/SLIT2/PSTPIP2/GAS7/TMOD1/SVIL/SNCA/CCL21/MAP1B/DYRK1A/CASQ2
GO:0030595	leukocyte chemotaxis	16/536	232/18866	0.00101784	0.0276963	0.0228298	16	GREM1/PIP5K1C/SWAP70/CYP7B1/SLIT2/THBS4/THBS1/ADAM17/CX3CL1/CCL21/CCL13/CCL7/RAC2/PIK3CD/KIT/ITGB2
GO:0040013	negative regulation of locomotion	23/536	397/18866	0.00105181	0.0283181	0.0233423	23	NAV3/EVL/SPOCK3/GREM1/CLASP1/SULF1/LIMCH1/MAGI2/SLIT2/VCL/THBS1/TBX5/SFRP2/SFRP1/CX3CL1/CCL21/PLXNB3/MITF/MCC/FBLN1/DPYSL3/CYP1B1/ATP2B4
GO:0043491	protein kinase B signaling	18/536	278/18866	0.00105194	0.0283181	0.0233423	18	TNFAIP8L3/PHLDA3/RASD2/MAGI2/THBS1/CX3CL1/CCL21/RAC2/PIK3CD/MYOC/KIT/ITGB1/HIP1/RAPGEF1/FGF7/ESR1/CD86/AXL
GO:1904062	regulation of cation transmembrane transport	21/536	349/18866	0.00107019	0.028656	0.0236209	21	SHISA6/AHNAK/NLGN2/JPH2/AKAP6/TWIST1/STAC/SNCA/CX3CL1/SCN4B/RYR2/KCNMB1/ITGB1/FLNA/EPO/SLC31A2/CAV1/CASQ2/CACNA1C/ATP2B4/ATP1A2
GO:0006939	smooth muscle contraction	10/536	109/18866	0.00108501	0.0287484	0.023697	10	SULF1/KCNB2/MYLK/KIT/KCNMA1/CNN1/CD38/CAV1/ATP2B4/ATP1A2
GO:0008016	regulation of heart contraction	17/536	256/18866	0.00108993	0.0287484	0.023697	17	RNLS/HSPB7/BVES/CELF2/ABCC9/SLC4A3/SCN4B/RYR2/RYR1/KCNJ5/ITPR1/FLNA/CAV1/CASQ2/CACNA1C/ATP2B4/ATP1A2
GO:0030336	negative regulation of cell migration	21/536	350/18866	0.00110915	0.0287484	0.023697	21	NAV3/EVL/GREM1/CLASP1/SULF1/LIMCH1/MAGI2/SLIT2/VCL/THBS1/TBX5/SFRP2/SFRP1/CX3CL1/CCL21/PLXNB3/MITF/MCC/DPYSL3/CYP1B1/ATP2B4
GO:0051492	regulation of stress fiber assembly	9/536	91/18866	0.00111925	0.0287484	0.023697	9	SH3PXD2B/CCDC88A/ASAP3/EVL/CLASP1/LIMCH1/WASF2/SFRP1/MYOC
GO:0051899	membrane depolarization	9/536	91/18866	0.00111925	0.0287484	0.023697	9	LRRK2/SCN7A/SCN4B/P2RX7/MYOC/CAV1/CACNA1C/ATP1A2/ALOX12
GO:0001504	neurotransmitter uptake	6/536	42/18866	0.00112466	0.0287484	0.023697	6	SNCA/SLC1A3/ITGB1/GPM6B/GLUL/ATP1A2
GO:1903522	regulation of blood circulation	19/536	303/18866	0.00112874	0.0287484	0.023697	19	RNLS/HSPB7/BVES/CELF2/ABCC9/SLC4A3/SCN4B/RYR2/RYR1/KCNJ5/ITPR1/HRH2/FLNA/CD38/CAV1/CASQ2/CACNA1C/ATP2B4/ATP1A2
GO:0016045	detection of bacterium	4/536	17/18866	0.00114199	0.0287484	0.023697	4	SSC5D/TLR6/TLR2/TLR1
GO:0046851	negative regulation of bone remodeling	4/536	17/18866	0.00114199	0.0287484	0.023697	4	GREM1/SFRP1/P2RX7/CD38
GO:0051580	regulation of neurotransmitter uptake	4/536	17/18866	0.00114199	0.0287484	0.023697	4	SNCA/ITGB1/GPM6B/ATP1A2
GO:0036017	response to erythropoietin	3/536	8/18866	0.00114788	0.0287484	0.023697	3	MT1X/KIT/EPO
GO:0043313	regulation of neutrophil degranulation	3/536	8/18866	0.00114788	0.0287484	0.023697	3	PRAM1/ITGB2/ITGAM
GO:0090091	positive regulation of extracellular matrix disassembly	3/536	8/18866	0.00114788	0.0287484	0.023697	3	CLASP1/PDPN/DDR2
GO:0034121	regulation of toll-like receptor signaling pathway	8/536	74/18866	0.00117137	0.0291914	0.0240621	8	RAB7B/TLR6/TLR5/TLR2/TLR1/PTPRS/ESR1/CAV1
GO:0097530	granulocyte migration	12/536	150/18866	0.00121105	0.0300316	0.0247547	12	PIP5K1C/SLIT2/THBS4/THBS1/CX3CL1/CCL21/CCL13/CCL7/RAC2/PIK3CD/ITGB2/IL1R1
GO:0021885	forebrain cell migration	7/536	58/18866	0.00123262	0.0302683	0.0249498	7	LRRK2/DIXDC1/SUN2/SYNE2/SLIT2/GLI3/AXL
GO:0043551	regulation of phosphatidylinositol 3-kinase activity	7/536	58/18866	0.00123262	0.0302683	0.0249498	7	TNFAIP8L3/PIK3R6/WDR91/CCL21/PRKD1/KIT/FGR
GO:0070296	sarcoplasmic reticulum calcium ion transport	6/536	43/18866	0.00127614	0.0308907	0.0254629	6	AKAP6/RYR2/RYR1/CASQ2/CACNA1C/ATP1A2
GO:0043627	response to estrogen	8/536	75/18866	0.00127929	0.0308907	0.0254629	8	SRD5A1/SFRP1/MMP14/GLI3/ESR1/EPO/CAV1/AR
GO:0086001	cardiac muscle cell action potential	8/536	75/18866	0.00127929	0.0308907	0.0254629	8	SLC4A3/SCN4B/RYR2/KCNJ5/FLNA/CAV1/CACNA1C/ATP1A2
GO:0061041	regulation of wound healing	12/536	151/18866	0.00128256	0.0308907	0.0254629	12	CD109/CLEC7A/CLASP1/PDPN/THBS1/THBD/PRKCQ/SERPINE2/MYLK/ITGB1/CAV1/ALOX12
GO:0045785	positive regulation of cell adhesion	24/536	428/18866	0.00128865	0.0308907	0.0254629	24	CCDC80/PIK3R6/NDNF/PDPN/SFRP2/SFRP1/CX3CL1/CCL21/PRKCQ/NINJ1/MYOC/ITPKB/ITGB2/ITGAV/GLI3/FLNA/FBLN2/EPO/COL16A1/COL8A1/CD86/RUNX3/RUNX1/CAV1
GO:0032147	activation of protein kinase activity	20/536	331/18866	0.00132626	0.0316416	0.0260819	20	NRK/LRRK2/CCDC88A/MDFIC/GREM1/TLR6/MAP3K6/THBS1/MAPK11/PRKACB/P2RX7/MAP3K3/KIT/RAPGEF1/GHR/EPO/CD86/ALK/ADCY5/ADCY2
GO:0010927	cellular component assembly involved in morphogenesis	10/536	112/18866	0.00133572	0.0317169	0.0261439	10	FHOD3/LMOD1/CLASP1/CNTNAP1/TMOD1/TLR2/ITGB1/GPC1/CSRP1/CASQ2
GO:0051651	maintenance of location in cell	15/536	216/18866	0.00134913	0.0318851	0.0262826	15	JPH2/CCDC88A/SUN2/AKAP6/SNCA/CX3CL1/CCL21/RYR2/RYR1/P2RX7/ITPR1/CAV1/CASQ2/CACNA1C/ATP1A2
GO:0050707	regulation of cytokine secretion	7/536	59/18866	0.00136492	0.0321076	0.0264659	7	CLEC9A/TLR6/TLR5/TLR2/TLR1/P2RX7/FGR
GO:0003401	axis elongation	5/536	30/18866	0.00143778	0.0333149	0.0274611	5	MAGI2/SFRP2/SFRP1/TNC/ESR1
GO:0017145	stem cell division	6/536	44/18866	0.00144272	0.0333149	0.0274611	6	WWTR1/NUMBL/SFRP2/NAP1L2/KIT/HOXB4
GO:0050654	chondroitin sulfate proteoglycan metabolic process	6/536	44/18866	0.00144272	0.0333149	0.0274611	6	NDNF/CHST15/SPOCK3/CHST11/DSE/CHST3
GO:1903053	regulation of extracellular matrix organization	6/536	44/18866	0.00144272	0.0333149	0.0274611	6	ANTXR1/CLASP1/PDPN/TNFRSF1A/DDR2/AEBP1
GO:0061900	glial cell activation	7/536	60/18866	0.00150806	0.0346648	0.0285738	7	LRRK2/TLR6/TLR2/SNCA/CX3CL1/ITGB2/ITGAM
GO:0070588	calcium ion transmembrane transport	19/536	312/18866	0.00158426	0.0362507	0.0298811	19	AHNAK/SLC24A3/JPH2/SLC24A2/AKAP6/STAC/SNCA/CX3CL1/CCL21/RYR2/RYR1/P2RX7/ITPR1/ITGAV/GPM6A/CASQ2/CACNA1C/ATP2B4/ATP1A2
GO:0010644	cell communication by electrical coupling	5/536	31/18866	0.00167475	0.0381478	0.0314449	5	RYR2/CAV1/CASQ2/CACNA1C/ATP1A2
GO:1901655	cellular response to ketone	9/536	97/18866	0.00175763	0.0397773	0.032788	9	SRD5A1/SFRP1/MSN/TNC/NR3C1/FOXO1/AR/ADCY5/ADCY2
GO:0048245	eosinophil chemotaxis	4/536	19/18866	0.00177789	0.0397773	0.032788	4	CX3CL1/CCL21/CCL13/CCL7
GO:0060973	cell migration involved in heart development	4/536	19/18866	0.00177789	0.0397773	0.032788	4	BVES/TWIST1/TBX5/SNAI2
GO:0071625	vocalization behavior	4/536	19/18866	0.00177789	0.0397773	0.032788	4	FOXP2/NRXN3/GLI3/BRINP1
GO:1990778	protein localization to cell periphery	20/536	340/18866	0.00182263	0.0404727	0.0333613	20	SHISA6/TTC7B/PRAM1/PLEKHF1/CCDC88A/EHD2/GRIP1/CLSTN1/RAB31/GPC6/KCNB2/TUB/TNFRSF1A/STAC/MMP14/ITGB1/FLNA/CAV1/ATP2B4/AR
GO:0061028	establishment of endothelial barrier	6/536	46/18866	0.00182505	0.0404727	0.0333613	6	VCL/TNFRSF1A/PTPRS/MSN/RAPGEF1/S1PR3
GO:0008406	gonad development	15/536	223/18866	0.0018473	0.0407864	0.0336198	15	ZFPM2/BASP1/MAMLD1/ADAMTS1/SLIT2/NRIP1/SRD5A1/SLIT3/SFRP2/SFRP1/MMP14/KIT/FLNA/ESR1/AR
GO:0051604	protein maturation	18/536	293/18866	0.00189022	0.0415518	0.0342507	18	LRRK2/CPXM2/TBC1D10A/C1RL/CIDEB/SPON1/THBS1/PRKACB/SERPINE2/P2RX7/MMP14/IFI16/GLI3/GAS1/CTSG/CMA1/C1R/AEBP1
GO:0003176	aortic valve development	5/536	32/18866	0.00193915	0.0422583	0.0348331	5	SLIT2/TWIST1/TNFRSF1A/SNAI2/SLIT3
GO:0010880	regulation of release of sequestered calcium ion into cytosol by sarcoplasmic reticulum	5/536	32/18866	0.00193915	0.0422583	0.0348331	5	AKAP6/RYR2/CASQ2/CACNA1C/ATP1A2
GO:0001508	action potential	11/536	138/18866	0.00196648	0.0426693	0.0351719	11	AKAP6/CNTNAP1/SLC4A3/SCN7A/SCN4B/RYR2/KCNJ5/FLNA/CAV1/CACNA1C/ATP1A2
GO:0048608	reproductive structure development	24/536	443/18866	0.00203394	0.0435737	0.0359173	24	NRK/RSPO3/ZFPM2/SULF1/BASP1/MAMLD1/ADAMTS1/CYP7B1/HS6ST1/SLIT2/NRIP1/SRD5A1/SLIT3/SFRP2/SFRP1/SERPINE2/MMP14/KIT/TNC/GLI3/FLNA/ESR1/AXL/AR
GO:0051146	striated muscle cell differentiation	18/536	295/18866	0.00203598	0.0435737	0.0359173	18	FHOD3/JAM2/PLEKHO1/EHD2/GREM1/LMOD1/BVES/AKAP6/TMOD1/TBX5/RYR1/PTGFRN/MMP14/ITGB1/FLNC/CSRP1/CAV2/CASQ2
GO:0022602	ovulation cycle process	6/536	47/18866	0.00204279	0.0435737	0.0359173	6	ADAMTS1/SLIT2/NRIP1/SLIT3/PAM/ESR1
GO:1903115	regulation of actin filament-based movement	6/536	47/18866	0.00204279	0.0435737	0.0359173	6	PDPN/RYR2/FLNA/CAV1/CACNA1C/ATP1A2
GO:0043242	negative regulation of protein-containing complex disassembly	8/536	81/18866	0.00210389	0.0444999	0.0366808	8	TTBK2/NAV3/LMOD1/CLASP1/SWAP70/TMOD1/SVIL/MAP1B
GO:0051279	regulation of release of sequestered calcium ion into cytosol	8/536	81/18866	0.00210389	0.0444999	0.0366808	8	JPH2/AKAP6/SNCA/CX3CL1/RYR2/CASQ2/CACNA1C/ATP1A2
GO:0008585	female gonad development	9/536	100/18866	0.00217131	0.0450145	0.037105	9	ZFPM2/ADAMTS1/SLIT2/NRIP1/SLIT3/SFRP1/MMP14/KIT/ESR1
GO:0086014	atrial cardiac muscle cell action potential	4/536	20/18866	0.00217293	0.0450145	0.037105	4	RYR2/KCNJ5/FLNA/CACNA1C
GO:0086026	atrial cardiac muscle cell to AV node cell signaling	4/536	20/18866	0.00217293	0.0450145	0.037105	4	RYR2/KCNJ5/FLNA/CACNA1C
GO:0086066	atrial cardiac muscle cell to AV node cell communication	4/536	20/18866	0.00217293	0.0450145	0.037105	4	RYR2/KCNJ5/FLNA/CACNA1C
GO:0097503	sialylation	4/536	20/18866	0.00217293	0.0450145	0.037105	4	ST6GALNAC6/ST6GALNAC2/ST8SIA1/ST3GAL3
GO:0003015	heart process	18/536	297/18866	0.00219109	0.0452048	0.0372618	18	RNLS/HSPB7/WWTR1/BVES/CELF2/ABCC9/SLC4A3/SCN4B/RYR2/RYR1/KCNJ5/ITPR1/FLNA/CAV1/CASQ2/CACNA1C/ATP2B4/ATP1A2
GO:0043552	positive regulation of phosphatidylinositol 3-kinase activity	5/536	33/18866	0.0022328	0.0457266	0.037692	5	TNFAIP8L3/CCL21/PRKD1/KIT/FGR
GO:0048545	response to steroid hormone	20/536	346/18866	0.00223455	0.0457266	0.037692	20	RBFOX2/CYP7B1/SLIT2/TLR2/THBS1/SRD5A1/SLIT3/SFRP1/PAM/PRMT2/NR3C1/FOXO1/ESR1/EPO/CD38/RUNX1/CAV1/BCHE/ATP1A2/AR
GO:0022617	extracellular matrix disassembly	8/536	82/18866	0.0022747	0.0463597	0.0382138	8	SH3PXD2B/CLASP1/PDPN/TLL1/DDR2/MMP14/CTSG/CMA1
GO:0061458	reproductive system development	24/536	447/18866	0.00228589	0.0463999	0.0382469	24	NRK/RSPO3/ZFPM2/SULF1/BASP1/MAMLD1/ADAMTS1/CYP7B1/HS6ST1/SLIT2/NRIP1/SRD5A1/SLIT3/SFRP2/SFRP1/SERPINE2/MMP14/KIT/TNC/GLI3/FLNA/ESR1/AXL/AR
GO:0042116	macrophage activation	9/536	101/18866	0.00232522	0.0469055	0.0386637	9	LRRK2/TLR6/TLR2/TLR1/THBS1/SNCA/CX3CL1/ITGB2/ITGAM
GO:0021932	hindbrain radial glia guided cell migration	3/536	10/18866	0.00235739	0.0469055	0.0386637	3	RBFOX2/ITGB1/FLNA
GO:0051901	positive regulation of mitochondrial depolarization	3/536	10/18866	0.00235739	0.0469055	0.0386637	3	P2RX7/MYOC/ALOX12
GO:0071313	cellular response to caffeine	3/536	10/18866	0.00235739	0.0469055	0.0386637	3	RYR2/RYR1/CASQ2
GO:0071394	cellular response to testosterone stimulus	3/536	10/18866	0.00235739	0.0469055	0.0386637	3	SRD5A1/MSN/AR
GO:0045137	development of primary sexual characteristics	15/536	229/18866	0.00238847	0.0471512	0.0388662	15	ZFPM2/BASP1/MAMLD1/ADAMTS1/SLIT2/NRIP1/SRD5A1/SLIT3/SFRP2/SFRP1/MMP14/KIT/FLNA/ESR1/AR
GO:0050807	regulation of synapse organization	15/536	229/18866	0.00238847	0.0471512	0.0388662	15	SHISA6/AGRN/LRRK2/NLGN2/FLRT2/CLSTN1/SLITRK3/GPC6/NRP2/FZD1/TLR2/SNCA/PTPRS/IL1RAP/GPM6A
GO:0048247	lymphocyte chemotaxis	7/536	65/18866	0.0024076	0.0473433	0.0390246	7	CYP7B1/ADAM17/CX3CL1/CCL21/CCL13/CCL7/PIK3CD
GO:0002687	positive regulation of leukocyte migration	11/536	142/18866	0.00246319	0.0482478	0.0397702	11	JAM2/SWAP70/THBS4/THBS1/ADAM17/CX3CL1/CCL21/CCL7/RAC2/MMP14/IL1R1
GO:0018108	peptidyl-tyrosine phosphorylation	21/536	374/18866	0.00248505	0.0483512	0.0398554	21	GREM1/SH3BP5/DYRK3/TNFRSF1A/THBS4/ADAM17/SFRP2/SFRP1/ROS1/DDR2/NEK1/KIT/ITGB2/GHR/FGR/FGF7/EPO/DYRK1A/CAV1/AXL/ALK
GO:0110020	regulation of actomyosin structure organization	9/536	102/18866	0.00248768	0.0483512	0.0398554	9	SH3PXD2B/CCDC88A/ASAP3/EVL/CLASP1/LIMCH1/WASF2/SFRP1/MYOC
GO:0098742	cell-cell adhesion via plasma-membrane adhesion molecules	17/536	277/18866	0.00252201	0.04883	0.0402501	17	HMCN1/CADM3/TENM3/PALLD/CLSTN1/SLITRK3/GPC6/MYOT/CX3CL1/PTPRS/PLXNB3/PCDH9/PCDHGC3/ITGB2/ITGB1/ITGAM/IL1RAP
GO:0032271	regulation of protein polymerization	15/536	231/18866	0.00259571	0.0500644	0.0412676	15	NAV3/FHOD3/EVL/NIN/LMOD1/CLASP1/CDC42EP3/WASF2/SLIT2/TMOD1/SVIL/SNCA/CCL21/MAP1B/DYRK1A
GO:0006816	calcium ion transport	23/536	426/18866	0.0026074	0.0500979	0.0412952	23	AHNAK/SLC24A3/JPH2/SLC24A2/CYSLTR1/AKAP6/STAC/SNCA/CX3CL1/CCL21/RYR2/RYR1/P2RX7/MYLK/ITPR1/ITGAV/GPM6A/EPO/CAV1/CASQ2/CACNA1C/ATP2B4/ATP1A2
GO:0090330	regulation of platelet aggregation	4/536	21/18866	0.00262457	0.050236	0.041409	4	PDPN/PRKCQ/SERPINE2/ALOX12
GO:0008652	cellular amino acid biosynthetic process	8/536	84/18866	0.00264885	0.0505087	0.0416338	8	RIMKLB/AASS/SLC25A12/SLC1A3/GLUL/DPYD/BCAT1/ATP2B4
GO:0009612	response to mechanical stimulus	14/536	209/18866	0.00268435	0.0508554	0.0419196	14	FOXP2/TNFRSF1A/TLR5/THBS1/SLC1A3/RYR2/SERPINE2/P2RX7/MMP14/MAP1B/KIT/TNC/TNFRSF8/ATP1A2
GO:0048675	axon extension	10/536	123/18866	0.00268724	0.0508554	0.0419196	10	AUTS2/SLIT2/DCLK1/NRP2/VCL/SLIT3/PTPRS/NKX6-1/MAP1B/ITGB1
GO:0050708	regulation of protein secretion	20/536	352/18866	0.00272245	0.0512914	0.042279	20	CLEC9A/NLGN2/TLR6/KLF7/DOC2B/TLR5/TLR2/TLR1/SFRP1/PAM/P2RX7/OXCT1/NKX6-1/KCNS3/ITPR1/GLUL/FGR/CD38/CACNA1C/ADCY5
GO:0018212	peptidyl-tyrosine modification	21/536	377/18866	0.00273065	0.0512914	0.042279	21	GREM1/SH3BP5/DYRK3/TNFRSF1A/THBS4/ADAM17/SFRP2/SFRP1/ROS1/DDR2/NEK1/KIT/ITGB2/GHR/FGR/FGF7/EPO/DYRK1A/CAV1/AXL/ALK
GO:0006898	receptor-mediated endocytosis	19/536	328/18866	0.00278021	0.0520281	0.0428862	19	CLEC9A/MICALL1/COLEC12/GREM1/PIP5K1C/RAB31/MAGI2/MARCO/VLDLR/SNCA/CCL21/MSR1/ITGB2/ITGB1/ITGAM/HIP1/GRK4/CAV2/CAV1
GO:0099054	presynapse assembly	6/536	50/18866	0.00281447	0.0522806	0.0430944	6	NLGN2/SLITRK3/GPC6/FZD1/SNCA/IL1RAP
GO:1902743	regulation of lamellipodium organization	6/536	50/18866	0.00281447	0.0522806	0.0430944	6	AUTS2/PDPN/WASF2/SLIT2/RAC2/PLXNB3
GO:0043550	regulation of lipid kinase activity	7/536	67/18866	0.0028651	0.0524881	0.0432654	7	TNFAIP8L3/PIK3R6/WDR91/CCL21/PRKD1/KIT/FGR
GO:0045123	cellular extravasation	7/536	67/18866	0.0028651	0.0524881	0.0432654	7	JAM2/CX3CL1/CCL21/PIK3CD/ITGB2/ITGB1/IL1R1
GO:0070613	regulation of protein processing	7/536	67/18866	0.0028651	0.0524881	0.0432654	7	LRRK2/SPON1/THBS1/PRKACB/SERPINE2/MMP14/GAS1
GO:0051090	regulation of DNA-binding transcription factor activity	24/536	455/18866	0.00287016	0.0524881	0.0432654	24	RAB7B/NFAM1/GREM1/TRIM22/TLR6/FZD1/TWIST1/TLR2/CX3CL1/MAPK11/PRKCQ/PRKD1/DDR2/NKX6-1/KIT/ITGB2/IL1RAP/PRMT2/FLNA/ESR1/CYP1B1/CAV1/AR/ALK
GO:0031334	positive regulation of protein-containing complex assembly	16/536	257/18866	0.00289406	0.0524881	0.0432654	16	NAV3/CLEC7A/EVL/NIN/LMOD1/ICE1/CLASP1/CDC42EP3/TLR6/WASF2/SNCA/CCL21/MSN/MAP1B/ESR1/ABCA1
GO:0001738	morphogenesis of a polarized epithelium	11/536	145/18866	0.00289863	0.0524881	0.0432654	11	PRICKLE2/PRICKLE1/RSPO3/VANGL1/GPC6/MAGI2/FZD1/SFRP2/SFRP1/MYO9A/MSN
GO:0007612	learning	11/536	145/18866	0.00289863	0.0524881	0.0432654	11	FOXP2/SLC24A2/SYNPO/NRXN3/TLR2/KIT/ITGB1/HRH2/DRD5/BCHE/ATP1A2
GO:1905606	regulation of presynapse assembly	5/536	35/18866	0.00291519	0.0525988	0.0433566	5	SLITRK3/GPC6/FZD1/SNCA/IL1RAP
GO:0050679	positive regulation of epithelial cell proliferation	14/536	211/18866	0.00292685	0.0526206	0.0433746	14	FOXP2/AKT3/CYP7B1/NRP2/TWIST1/THBS4/ADAM17/SFRP1/PRKD1/PLXNB3/GLUL/FGF7/CAV2/AR
GO:0046545	development of primary female sexual characteristics	9/536	105/18866	0.00302965	0.0536071	0.0441877	9	ZFPM2/ADAMTS1/SLIT2/NRIP1/SLIT3/SFRP1/MMP14/KIT/ESR1
GO:0002685	regulation of leukocyte migration	14/536	212/18866	0.00305468	0.0536071	0.0441877	14	JAM2/GREM1/SWAP70/SLIT2/THBS4/THBS1/ADAM17/CX3CL1/CCL21/CCL7/RAC2/MSN/MMP14/IL1R1
GO:0030278	regulation of ossification	14/536	212/18866	0.00305468	0.0536071	0.0441877	14	RANBP3L/TWIST2/FAM20C/GREM1/TWIST1/SNAI2/SFRP2/SFRP1/RORB/PRKD1/P2RX7/DDR2/GPM6B/GLI3
GO:0008589	regulation of smoothened signaling pathway	8/536	86/18866	0.00306943	0.0536071	0.0441877	8	GPR161/SFRP1/PRKACB/PRRX1/SERPINE2/GLI3/GAS1/EVC
GO:0034109	homotypic cell-cell adhesion	8/536	86/18866	0.00306943	0.0536071	0.0441877	8	PDPN/VCL/TLN1/PRKCQ/SERPINE2/FLNA/CSRP1/ALOX12
GO:0031113	regulation of microtubule polymerization	6/536	51/18866	0.00311468	0.0536071	0.0441877	6	NAV3/NIN/CLASP1/SNCA/MAP1B/DYRK1A
GO:0021537	telencephalon development	16/536	259/18866	0.00312349	0.0536071	0.0441877	16	LRRK2/FOXP2/DIXDC1/CRTAC1/NIN/SUN2/SYNE2/SLIT2/NUMBL/SRD5A1/PTPRS/GLI3/FLNA/ATP2B4/ATP1A2/ALK
GO:0034104	negative regulation of tissue remodeling	4/536	22/18866	0.0031366	0.0536071	0.0441877	4	GREM1/SFRP1/P2RX7/CD38
GO:0051900	regulation of mitochondrial depolarization	4/536	22/18866	0.0031366	0.0536071	0.0441877	4	LRRK2/P2RX7/MYOC/ALOX12
GO:0055093	response to hyperoxia	4/536	22/18866	0.0031366	0.0536071	0.0441877	4	PDPN/FOXO1/EPO/CAV1
GO:0007517	muscle organ development	22/536	407/18866	0.00315278	0.0536071	0.0441877	22	CHODL/FOXP2/JPH2/GREM1/ZFPM2/BVES/BASP1/SPEG/AKAP6/FZD1/TWIST1/TBX5/SVIL/SGCA/RYR2/RYR1/MAPK11/MYLK/GPC1/EVC/CAV2/CAV1
GO:0032060	bleb assembly	3/536	11/18866	0.0031734	0.0536071	0.0441877	3	P2RX7/MYLK/EMP3
GO:0060159	regulation of dopamine receptor signaling pathway	3/536	11/18866	0.0031734	0.0536071	0.0441877	3	LRRK2/CAV2/ALK
GO:0070339	response to bacterial lipopeptide	3/536	11/18866	0.0031734	0.0536071	0.0441877	3	TLR6/TLR2/TLR1
GO:0071220	cellular response to bacterial lipoprotein	3/536	11/18866	0.0031734	0.0536071	0.0441877	3	TLR6/TLR2/TLR1
GO:0071221	cellular response to bacterial lipopeptide	3/536	11/18866	0.0031734	0.0536071	0.0441877	3	TLR6/TLR2/TLR1
GO:0086016	AV node cell action potential	3/536	11/18866	0.0031734	0.0536071	0.0441877	3	SCN4B/RYR2/CACNA1C
GO:0086027	AV node cell to bundle of His cell signaling	3/536	11/18866	0.0031734	0.0536071	0.0441877	3	SCN4B/RYR2/CACNA1C
GO:0030038	contractile actin filament bundle assembly	9/536	106/18866	0.00322964	0.0541934	0.044671	9	SH3PXD2B/CCDC88A/ASAP3/EVL/CLASP1/LIMCH1/WASF2/SFRP1/MYOC
GO:0043149	stress fiber assembly	9/536	106/18866	0.00322964	0.0541934	0.044671	9	SH3PXD2B/CCDC88A/ASAP3/EVL/CLASP1/LIMCH1/WASF2/SFRP1/MYOC
GO:0010543	regulation of platelet activation	5/536	36/18866	0.00330761	0.0547714	0.0451475	5	PDPN/THBD/PRKCQ/SERPINE2/ALOX12
GO:0042554	superoxide anion generation	5/536	36/18866	0.00330761	0.0547714	0.0451475	5	CLEC7A/NCF2/ITGB2/ITGAM/ALOX12
GO:0071402	cellular response to lipoprotein particle stimulus	5/536	36/18866	0.00330761	0.0547714	0.0451475	5	TLR6/ADAM17/ITGB2/ITGB1/ABCA1
GO:0099174	regulation of presynapse organization	5/536	36/18866	0.00330761	0.0547714	0.0451475	5	SLITRK3/GPC6/FZD1/SNCA/IL1RAP
GO:0042698	ovulation cycle	7/536	69/18866	0.00338637	0.0557092	0.0459205	7	ADAMTS1/SLIT2/NRIP1/SLIT3/PAM/ESR1/AXL
GO:1903317	regulation of protein maturation	7/536	69/18866	0.00338637	0.0557092	0.0459205	7	LRRK2/SPON1/THBS1/PRKACB/SERPINE2/MMP14/GAS1
GO:0051496	positive regulation of stress fiber assembly	6/536	52/18866	0.00343813	0.0563764	0.0464705	6	SH3PXD2B/CCDC88A/EVL/LIMCH1/SFRP1/MYOC
GO:1901879	regulation of protein depolymerization	8/536	88/18866	0.0035402	0.0578616	0.0476947	8	TTBK2/NAV3/LMOD1/CLASP1/SWAP70/TMOD1/SVIL/MAP1B
GO:0060047	heart contraction	17/536	287/18866	0.00362389	0.0590378	0.0486642	17	RNLS/HSPB7/BVES/CELF2/ABCC9/SLC4A3/SCN4B/RYR2/RYR1/KCNJ5/ITPR1/FLNA/CAV1/CASQ2/CACNA1C/ATP2B4/ATP1A2
GO:0002062	chondrocyte differentiation	9/536	108/18866	0.00366073	0.0592544	0.0488428	9	CHST11/GREM1/SULF1/TRPS1/SNAI2/SFRP2/GLI3/RUNX3/RUNX1
GO:0060071	Wnt signaling pathway, planar cell polarity pathway	9/536	108/18866	0.00366073	0.0592544	0.0488428	9	PRICKLE2/PRICKLE1/RSPO3/VANGL1/GPC6/MAGI2/FZD1/SFRP2/SFRP1
GO:0015813	L-glutamate transmembrane transport	4/536	23/18866	0.00371275	0.0595259	0.0490666	4	SLC25A12/SLC1A3/ITGB1/ATP1A2
GO:0072677	eosinophil migration	4/536	23/18866	0.00371275	0.0595259	0.0490666	4	CX3CL1/CCL21/CCL13/CCL7
GO:0050803	regulation of synapse structure or activity	15/536	240/18866	0.00372101	0.0595259	0.0490666	15	SHISA6/AGRN/LRRK2/NLGN2/FLRT2/CLSTN1/SLITRK3/GPC6/NRP2/FZD1/TLR2/SNCA/PTPRS/IL1RAP/GPM6A
GO:0090218	positive regulation of lipid kinase activity	5/536	37/18866	0.00373663	0.0595259	0.0490666	5	TNFAIP8L3/CCL21/PRKD1/KIT/FGR
GO:1905314	semi-lunar valve development	5/536	37/18866	0.00373663	0.0595259	0.0490666	5	SLIT2/TWIST1/TNFRSF1A/SNAI2/SLIT3
GO:0045668	negative regulation of osteoblast differentiation	6/536	53/18866	0.00378592	0.0599319	0.0494012	6	RANBP3L/TWIST2/GREM1/TWIST1/SFRP1/RORB
GO:0099172	presynapse organization	6/536	53/18866	0.00378592	0.0599319	0.0494012	6	NLGN2/SLITRK3/GPC6/FZD1/SNCA/IL1RAP
GO:0016331	morphogenesis of embryonic epithelium	11/536	151/18866	0.00395511	0.0624139	0.0514471	11	PRICKLE1/IRX1/GREM1/SULF1/FZD1/LUZP1/TWIST1/SFRP2/SFRP1/PRKACB/AR
GO:0010631	epithelial cell migration	20/536	365/18866	0.00409172	0.0635804	0.0524087	20	GLIPR2/EVL/GREM1/CLASP1/AKT3/SLIT2/NRP2/THBS1/ADAM17/PRKD1/MAP3K3/MCC/KIT/ITGB2/ITGB1/GLUL/FGF7/CYP1B1/ATP2B4/ALOX12
GO:0090175	regulation of establishment of planar polarity	9/536	110/18866	0.00413569	0.0635804	0.0524087	9	PRICKLE2/PRICKLE1/RSPO3/VANGL1/GPC6/MAGI2/FZD1/SFRP2/SFRP1
GO:0033629	negative regulation of cell adhesion mediated by integrin	3/536	12/18866	0.00414256	0.0635804	0.0524087	3	SWAP70/SNAI2/CYP1B1
GO:0038063	collagen-activated tyrosine kinase receptor signaling pathway	3/536	12/18866	0.00414256	0.0635804	0.0524087	3	DDR2/COL4A6/COL4A5
GO:0086067	AV node cell to bundle of His cell communication	3/536	12/18866	0.00414256	0.0635804	0.0524087	3	SCN4B/RYR2/CACNA1C
GO:1904181	positive regulation of membrane depolarization	3/536	12/18866	0.00414256	0.0635804	0.0524087	3	P2RX7/MYOC/ALOX12
GO:0001837	epithelial to mesenchymal transition	11/536	152/18866	0.00415776	0.0635804	0.0524087	11	GLIPR2/DACT3/GREM1/WWTR1/CLASP1/PDPN/TWIST1/TBX5/SNAI2/SFRP2/SFRP1
GO:0002224	toll-like receptor signaling pathway	11/536	152/18866	0.00415776	0.0635804	0.0524087	11	RAB7B/COLEC12/TLR6/TLR5/TLR2/TLR1/PTPRS/ITGB2/ITGAM/ESR1/CAV1
GO:0010524	positive regulation of calcium ion transport into cytosol	6/536	54/18866	0.00415912	0.0635804	0.0524087	6	JPH2/AKAP6/SNCA/CX3CL1/P2RX7/CAV1
GO:0030900	forebrain development	21/536	391/18866	0.00416391	0.0635804	0.0524087	21	LRRK2/FOXP2/DIXDC1/CRTAC1/C21orf91/NIN/SUN2/SYNE2/SLIT2/NUMBL/DCLK1/NRP2/SRD5A1/PTPRS/ITGAM/GLI3/FLNA/AXL/ATP2B4/ATP1A2/ALK
GO:0003205	cardiac chamber development	12/536	174/18866	0.00416797	0.0635804	0.0524087	12	PARVA/ZFPM2/ADAMTS1/SLIT2/NRP2/FZD1/LUZP1/TBX5/SLIT3/SFRP2/RYR2/LTBP1
GO:0010591	regulation of lamellipodium assembly	5/536	38/18866	0.00420409	0.0637451	0.0525444	5	AUTS2/WASF2/SLIT2/RAC2/PLXNB3
GO:0060306	regulation of membrane repolarization	5/536	38/18866	0.00420409	0.0637451	0.0525444	5	AKAP6/SCN4B/FLNA/CAV1/CASQ2
GO:0003206	cardiac chamber morphogenesis	10/536	131/18866	0.00422977	0.0639419	0.0527066	10	PARVA/ZFPM2/ADAMTS1/SLIT2/NRP2/FZD1/TBX5/SLIT3/SFRP2/RYR2
GO:0050663	cytokine secretion	7/536	72/18866	0.0043	0.0645987	0.053248	7	CLEC9A/TLR6/TLR5/TLR2/TLR1/P2RX7/FGR
GO:0034103	regulation of tissue remodeling	8/536	91/18866	0.00434897	0.0645987	0.053248	8	GREM1/GPNMB/THBS4/SFRP1/P2RX7/DDR2/LEPR/CD38
GO:0010881	regulation of cardiac muscle contraction by regulation of the release of sequestered calcium ion	4/536	24/18866	0.00435661	0.0645987	0.053248	4	RYR2/CASQ2/CACNA1C/ATP1A2
GO:0034123	positive regulation of toll-like receptor signaling pathway	4/536	24/18866	0.00435661	0.0645987	0.053248	4	TLR5/TLR2/TLR1/CAV1
GO:0051882	mitochondrial depolarization	4/536	24/18866	0.00435661	0.0645987	0.053248	4	LRRK2/P2RX7/MYOC/ALOX12
GO:0086064	cell communication by electrical coupling involved in cardiac conduction	4/536	24/18866	0.00435661	0.0645987	0.053248	4	RYR2/CAV1/CACNA1C/ATP1A2
GO:0050680	negative regulation of epithelial cell proliferation	12/536	175/18866	0.00436304	0.0645987	0.053248	12	CD109/SULF1/THBS1/SNAI2/SFRP2/SFRP1/NGFR/MCC/RUNX3/CAV2/CAV1/AR
GO:0070838	divalent metal ion transport	24/536	471/18866	0.00442293	0.0652934	0.0538206	24	AHNAK/SLC24A3/JPH2/SLC24A2/CYSLTR1/AKAP6/TUSC3/STAC/SNCA/CX3CL1/CCL21/RYR2/RYR1/P2RX7/MYLK/ITPR1/ITGAV/GPM6A/EPO/CAV1/CASQ2/CACNA1C/ATP2B4/ATP1A2
GO:0090132	epithelium migration	20/536	368/18866	0.00447802	0.0659134	0.0543317	20	GLIPR2/EVL/GREM1/CLASP1/AKT3/SLIT2/NRP2/THBS1/ADAM17/PRKD1/MAP3K3/MCC/KIT/ITGB2/ITGB1/GLUL/FGF7/CYP1B1/ATP2B4/ALOX12
GO:0001954	positive regulation of cell-matrix adhesion	6/536	55/18866	0.00455881	0.0663268	0.0546725	6	SFRP1/CX3CL1/CCL21/NINJ1/MYOC/COL16A1
GO:0002931	response to ischemia	6/536	55/18866	0.00455881	0.0663268	0.0546725	6	NDNF/RNLS/BVES/CX3CL1/P2RX7/CAV1
GO:0022029	telencephalon cell migration	6/536	55/18866	0.00455881	0.0663268	0.0546725	6	LRRK2/DIXDC1/SUN2/SYNE2/SLIT2/GLI3
GO:0030199	collagen fibril organization	6/536	55/18866	0.00455881	0.0663268	0.0546725	6	LOXL4/GREM1/SFRP2/DDR2/CYP1B1/AEBP1
GO:0051961	negative regulation of nervous system development	18/536	319/18866	0.00465637	0.067551	0.0556815	18	LRRK2/DIXDC1/JAM2/RGMA/GPR161/DENND5A/SLIT2/VIM/TLR2/CX3CL1/PTPRS/PRKACB/NKX6-1/NGFR/GLI3/DPYSL3/BRINP1/CD38
GO:0001819	positive regulation of cytokine production	23/536	447/18866	0.00469092	0.0678566	0.0559335	23	RAB7B/CLEC9A/NFAM1/CLEC7A/SULF1/TLR6/TWIST1/TLR5/TLR2/TLR1/THBS1/ADAM17/CX3CL1/MAPK11/PRKCQ/P2RX7/IL1RAP/IL1R1/IFI16/FGR/CYP1B1/CD86/RUNX1
GO:0010959	regulation of metal ion transport	21/536	396/18866	0.00480797	0.0693504	0.0571648	21	AHNAK/JPH2/AKAP6/STAC/SNCA/CX3CL1/SCN4B/RYR2/SERPINE2/P2RX7/MYLK/KCNMB1/ITGB1/FLNA/EPO/SLC31A2/CAV1/CASQ2/CACNA1C/ATP2B4/ATP1A2
GO:0007009	plasma membrane organization	9/536	113/18866	0.00493685	0.0707666	0.0583322	9	MICALL1/PLSCR4/A4GALT/EHD2/PLEKHM2/P2RX7/CAV2/CAV1/AR
GO:0045995	regulation of embryonic development	10/536	134/18866	0.00496181	0.0707666	0.0583322	10	NRK/RPS6KA6/GPR161/CLASP1/SULF1/FZD1/SFRP2/SFRP1/PRKACB/AR
GO:0030510	regulation of BMP signaling pathway	8/536	93/18866	0.00496238	0.0707666	0.0583322	8	RNF165/CHRDL1/GREM1/SULF1/FZD1/SFRP2/SFRP1/NEO1
GO:1903035	negative regulation of response to wounding	8/536	93/18866	0.00496238	0.0707666	0.0583322	8	CD109/RGMA/CLASP1/THBS1/THBD/PTPRS/SERPINE2/ALOX12
GO:0086002	cardiac muscle cell action potential involved in contraction	6/536	56/18866	0.00498609	0.0707749	0.0583391	6	SCN4B/RYR2/KCNJ5/FLNA/CAV1/CACNA1C
GO:0006801	superoxide metabolic process	7/536	74/18866	0.00500514	0.0707749	0.0583391	7	SH3PXD2B/CLEC7A/SOD2/NCF2/ITGB2/ITGAM/ALOX12
GO:0086003	cardiac muscle cell contraction	7/536	74/18866	0.00500514	0.0707749	0.0583391	7	SCN4B/RYR2/KCNJ5/FLNA/CAV1/CACNA1C/ATP1A2
GO:0003158	endothelium development	10/536	135/18866	0.00522674	0.0709695	0.0584994	10	FOXJ2/PDPN/VCL/TNFRSF1A/PTPRS/MSN/ITGAX/RAPGEF1/S1PR3/ALOX12
GO:0099024	plasma membrane invagination	10/536	135/18866	0.00522674	0.0709695	0.0584994	10	SNX18/RAB31/ARHGAP25/MARCO/THBS1/RAC2/MSR1/ITGB2/ITGAM/ABCA1
GO:0003279	cardiac septum development	9/536	114/18866	0.00522907	0.0709695	0.0584994	9	PARVA/ZFPM2/SLIT2/NRP2/FZD1/LUZP1/TBX5/SLIT3/LTBP1
GO:0040036	regulation of fibroblast growth factor receptor signaling pathway	5/536	40/18866	0.00526159	0.0709695	0.0584994	5	FAM20C/SULF1/THBS1/NGFR/GPC1
GO:0042417	dopamine metabolic process	5/536	40/18866	0.00526159	0.0709695	0.0584994	5	MOXD1/SNCAIP/SNCA/ITGB2/ITGAM
GO:0002087	regulation of respiratory gaseous exchange by nervous system process	3/536	13/18866	0.00527267	0.0709695	0.0584994	3	TSHZ3/NLGN2/ATP1A2
GO:0005513	detection of calcium ion	3/536	13/18866	0.00527267	0.0709695	0.0584994	3	RYR2/KCNMB1/CASQ2
GO:0010457	centriole-centriole cohesion	3/536	13/18866	0.00527267	0.0709695	0.0584994	3	CNTLN/NIN/CEP68
GO:0031274	positive regulation of pseudopodium assembly	3/536	13/18866	0.00527267	0.0709695	0.0584994	3	CDC42EP3/CCL21/KIT
GO:0035641	locomotory exploration behavior	3/536	13/18866	0.00527267	0.0709695	0.0584994	3	LRRK2/NLGN2/ATP1A2
GO:0042308	negative regulation of protein import into nucleus	3/536	13/18866	0.00527267	0.0709695	0.0584994	3	RAB23/MDFIC/PKIA
GO:0051764	actin crosslink formation	3/536	13/18866	0.00527267	0.0709695	0.0584994	3	FLNA/DPYSL3/ACTN1
GO:0071415	cellular response to purine-containing compound	3/536	13/18866	0.00527267	0.0709695	0.0584994	3	RYR2/RYR1/CASQ2
GO:0090179	planar cell polarity pathway involved in neural tube closure	3/536	13/18866	0.00527267	0.0709695	0.0584994	3	FZD1/SFRP2/SFRP1
GO:0098712	L-glutamate import across plasma membrane	3/536	13/18866	0.00527267	0.0709695	0.0584994	3	SLC1A3/ITGB1/ATP1A2
GO:1902285	semaphorin-plexin signaling pathway involved in neuron projection guidance	3/536	13/18866	0.00527267	0.0709695	0.0584994	3	NRP2/PLXNB3/PLXNA1
GO:1902563	regulation of neutrophil activation	3/536	13/18866	0.00527267	0.0709695	0.0584994	3	PRAM1/ITGB2/ITGAM
GO:1904590	negative regulation of protein import	3/536	13/18866	0.00527267	0.0709695	0.0584994	3	RAB23/MDFIC/PKIA
GO:0072511	divalent inorganic cation transport	24/536	478/18866	0.00529562	0.0710884	0.0585974	24	AHNAK/SLC24A3/JPH2/SLC24A2/CYSLTR1/AKAP6/TUSC3/STAC/SNCA/CX3CL1/CCL21/RYR2/RYR1/P2RX7/MYLK/ITPR1/ITGAV/GPM6A/EPO/CAV1/CASQ2/CACNA1C/ATP2B4/ATP1A2
GO:0090130	tissue migration	20/536	374/18866	0.00534153	0.0715139	0.0589482	20	GLIPR2/EVL/GREM1/CLASP1/AKT3/SLIT2/NRP2/THBS1/ADAM17/PRKD1/MAP3K3/MCC/KIT/ITGB2/ITGB1/GLUL/FGF7/CYP1B1/ATP2B4/ALOX12
GO:0050804	modulation of chemical synaptic transmission	23/536	454/18866	0.00563771	0.0752791	0.0620518	23	SHISA6/LRRK2/TSHZ3/NLGN2/SLC24A2/CLSTN1/SYNPO/LZTS1/SNCAIP/SNCA/SLC1A3/CX3CL1/PTPRS/SERPINE2/MAP1B/KIT/ITGB1/HRH2/GLUL/DRD5/CD38/BCHE/ATP1A2
GO:0050796	regulation of insulin secretion	12/536	181/18866	0.00569241	0.0754624	0.0622029	12	NLGN2/KLF7/DOC2B/SFRP1/OXCT1/NKX6-1/KCNS3/ITPR1/GLUL/CD38/CACNA1C/ADCY5
GO:0001667	ameboidal-type cell migration	24/536	481/18866	0.00571116	0.0754624	0.0622029	24	GLIPR2/EVL/GREM1/CLASP1/WASF2/AKT3/SLIT2/NRP2/TWIST1/TNS1/THBS1/ADAM17/PRKD1/DDR2/MAP3K3/MCC/KIT/ITGB2/ITGB1/GLUL/FGF7/CYP1B1/ATP2B4/ALOX12
GO:0043087	regulation of GTPase activity	24/536	481/18866	0.00571116	0.0754624	0.0622029	24	AGRN/RANBP3L/LRRK2/SNX18/TBC1D10A/ARHGAP10/ARHGAP20/DOCK10/ASAP3/TBC1D19/BVES/ARHGAP25/SLIT2/SFRP1/CX3CL1/CCL21/CCL13/CCL7/PLXNB3/PLXNA1/MYO9A/ITGB1/RAPGEF1/CAV2
GO:0099177	regulation of trans-synaptic signaling	23/536	455/18866	0.00578506	0.0754624	0.0622029	23	SHISA6/LRRK2/TSHZ3/NLGN2/SLC24A2/CLSTN1/SYNPO/LZTS1/SNCAIP/SNCA/SLC1A3/CX3CL1/PTPRS/SERPINE2/MAP1B/KIT/ITGB1/HRH2/GLUL/DRD5/CD38/BCHE/ATP1A2
GO:0003281	ventricular septum development	7/536	76/18866	0.00579384	0.0754624	0.0622029	7	ZFPM2/SLIT2/FZD1/LUZP1/TBX5/SLIT3/LTBP1
GO:0048705	skeletal system morphogenesis	14/536	228/18866	0.00580208	0.0754624	0.0622029	14	SH3PXD2B/RAB23/CHST11/GREM1/TWIST1/SFRP2/SFRP1/PRRX1/P2RX7/MMP14/HOXB4/GLI3/FGR/FOXN3
GO:0071496	cellular response to external stimulus	18/536	326/18866	0.00580558	0.0754624	0.0622029	18	MAP1LC3B2/LRRK2/GABARAPL1/TNFRSF1A/TLR5/SRD5A1/SNAI2/SFRP2/SFRP1/PRKD1/P2RX7/IFI16/TNC/GLUL/FOXO1/TNFRSF8/AXL/ATP1A2
GO:0038083	peptidyl-tyrosine autophosphorylation	5/536	41/18866	0.00585524	0.0754624	0.0622029	5	GREM1/ROS1/FGR/DYRK1A/CAV1
GO:0051354	negative regulation of oxidoreductase activity	5/536	41/18866	0.00585524	0.0754624	0.0622029	5	LRRK2/SNCA/DRD5/CAV1/ATP2B4
GO:0015012	heparan sulfate proteoglycan biosynthetic process	4/536	26/18866	0.0058613	0.0754624	0.0622029	4	HS6ST2/DSE/HS3ST3B1/HS6ST1
GO:0030206	chondroitin sulfate biosynthetic process	4/536	26/18866	0.0058613	0.0754624	0.0622029	4	CHST15/CHST11/DSE/CHST3
GO:0030318	melanocyte differentiation	4/536	26/18866	0.0058613	0.0754624	0.0622029	4	TYRP1/MITF/KIT/GLI3
GO:0040037	negative regulation of fibroblast growth factor receptor signaling pathway	4/536	26/18866	0.0058613	0.0754624	0.0622029	4	SULF1/THBS1/NGFR/GPC1
GO:0060384	innervation	4/536	26/18866	0.0058613	0.0754624	0.0622029	4	RNF165/COL25A1/SULF1/SERPINE2
GO:0030282	bone mineralization	9/536	117/18866	0.00618661	0.0790865	0.0651902	9	SLC24A3/FAM20C/GREM1/GPNMB/TWIST1/P2RX7/DDR2/GPM6B/FGR
GO:0072676	lymphocyte migration	9/536	117/18866	0.00618661	0.0790865	0.0651902	9	JAM2/CYP7B1/ADAM17/CX3CL1/CCL21/CCL13/CCL7/PIK3CD/MSN
GO:0046785	microtubule polymerization	7/536	77/18866	0.00622135	0.0790865	0.0651902	7	NAV3/MAP7D3/NIN/CLASP1/SNCA/MAP1B/DYRK1A
GO:0060411	cardiac septum morphogenesis	7/536	77/18866	0.00622135	0.0790865	0.0651902	7	PARVA/ZFPM2/SLIT2/NRP2/FZD1/TBX5/SLIT3
GO:0150076	neuroinflammatory response	7/536	77/18866	0.00622135	0.0790865	0.0651902	7	LRRK2/TLR6/TLR2/SNCA/CX3CL1/ITGB2/ITGAM
GO:0021795	cerebral cortex cell migration	5/536	42/18866	0.0064945	0.0812782	0.0669968	5	DIXDC1/SUN2/SYNE2/SLIT2/GLI3
GO:1902622	regulation of neutrophil migration	5/536	42/18866	0.0064945	0.0812782	0.0669968	5	SLIT2/THBS4/CCL21/RAC2/IL1R1
GO:0002791	regulation of peptide secretion	20/536	381/18866	0.0065177	0.0812782	0.0669968	20	CLEC9A/NLGN2/TLR6/KLF7/DOC2B/TLR5/TLR2/TLR1/SFRP1/PAM/P2RX7/OXCT1/NKX6-1/KCNS3/ITPR1/GLUL/FGR/CD38/CACNA1C/ADCY5
GO:0021987	cerebral cortex development	9/536	118/18866	0.00653406	0.0812782	0.0669968	9	FOXP2/DIXDC1/SUN2/SYNE2/SLIT2/SRD5A1/PTPRS/GLI3/FLNA
GO:0003214	cardiac left ventricle morphogenesis	3/536	14/18866	0.00657049	0.0812782	0.0669968	3	TBX5/SFRP2/RYR2
GO:0031272	regulation of pseudopodium assembly	3/536	14/18866	0.00657049	0.0812782	0.0669968	3	CDC42EP3/CCL21/KIT
GO:0051938	L-glutamate import	3/536	14/18866	0.00657049	0.0812782	0.0669968	3	SLC1A3/ITGB1/ATP1A2
GO:0060831	smoothened signaling pathway involved in dorsal/ventral neural tube patterning	3/536	14/18866	0.00657049	0.0812782	0.0669968	3	GPR161/PRKACB/GLI3
GO:0070486	leukocyte aggregation	3/536	14/18866	0.00657049	0.0812782	0.0669968	3	JAM2/RAC2/MSN
GO:0090178	regulation of establishment of planar polarity involved in neural tube closure	3/536	14/18866	0.00657049	0.0812782	0.0669968	3	FZD1/SFRP2/SFRP1
GO:0007548	sex differentiation	16/536	280/18866	0.00657136	0.0812782	0.0669968	16	ZFPM2/BASP1/MAMLD1/ADAMTS1/SLIT2/NRIP1/SRD5A1/SLIT3/SFRP2/SFRP1/MMP14/KIT/FLNA/ESR1/AXL/AR
GO:2001236	regulation of extrinsic apoptotic signaling pathway	11/536	162/18866	0.00667313	0.0823346	0.0678676	11	SRPX/TRPS1/THBS1/SNAI2/SFRP2/SFRP1/CX3CL1/ITGAV/EYA4/CAV1/AR
GO:0090257	regulation of muscle system process	15/536	256/18866	0.00669139	0.0823581	0.0678869	15	AKAP6/KCNB2/TNFRSF1A/SGCA/RYR2/KIT/KCNMA1/FLNA/FOXO1/CNN1/CAV1/CASQ2/CACNA1C/ATP2B4/ATP1A2
GO:0002026	regulation of the force of heart contraction	4/536	27/18866	0.00672872	0.0824146	0.0679335	4	RYR2/CAV1/ATP2B4/ATP1A2
GO:0007026	negative regulation of microtubule depolymerization	4/536	27/18866	0.00672872	0.0824146	0.0679335	4	TTBK2/NAV3/CLASP1/MAP1B
GO:0060562	epithelial tube morphogenesis	18/536	331/18866	0.00676052	0.082603	0.0680888	18	PRICKLE1/IRX1/GREM1/SLIT2/FZD1/LUZP1/TWIST1/SFRP2/SFRP1/RYR2/PRKACB/MMP14/ITGAX/TNC/GLI3/ESR1/AR/ALOX12
GO:0048010	vascular endothelial growth factor receptor signaling pathway	8/536	98/18866	0.00678553	0.0827079	0.0681753	8	SULF1/WASF2/NRP2/MAPK11/PRKD1/NCF2/ITGAV/AXL
GO:0008584	male gonad development	10/536	141/18866	0.00705696	0.0858085	0.0707311	10	ZFPM2/MAMLD1/SRD5A1/SFRP2/SFRP1/MMP14/KIT/FLNA/ESR1/AR
GO:0032272	negative regulation of protein polymerization	7/536	79/18866	0.0071463	0.0866855	0.071454	7	FHOD3/LMOD1/SLIT2/TMOD1/SVIL/SNCA/DYRK1A
GO:0086004	regulation of cardiac muscle cell contraction	5/536	43/18866	0.00718113	0.0868986	0.0716296	5	RYR2/FLNA/CAV1/CACNA1C/ATP1A2
GO:0062207	regulation of pattern recognition receptor signaling pathway	8/536	99/18866	0.00720399	0.0869661	0.0716852	8	RAB7B/TLR6/TLR5/TLR2/TLR1/PTPRS/ESR1/CAV1
GO:0046546	development of primary male sexual characteristics	10/536	142/18866	0.00740497	0.087832	0.072399	10	ZFPM2/MAMLD1/SRD5A1/SFRP2/SFRP1/MMP14/KIT/FLNA/ESR1/AR
GO:0001505	regulation of neurotransmitter levels	14/536	235/18866	0.00750549	0.087832	0.072399	14	PRIMA1/LRRK2/TRIM9/MOXD1/PIP5K1C/SNCAIP/DOC2B/SNCA/SLC1A3/P2RX7/ITGB1/GPM6B/GLUL/ATP1A2
GO:0003170	heart valve development	6/536	61/18866	0.00757421	0.087832	0.072399	6	SLIT2/TWIST1/TNFRSF1A/TBX5/SNAI2/SLIT3
GO:0090303	positive regulation of wound healing	6/536	61/18866	0.00757421	0.087832	0.072399	6	CLEC7A/PDPN/THBS1/THBD/MYLK/ITGB1
GO:0014004	microglia differentiation	2/536	5/18866	0.00761059	0.087832	0.072399	2	TSPAN2/TLR2
GO:0021815	modulation of microtubule cytoskeleton involved in cerebral cortex radial glia guided migration	2/536	5/18866	0.00761059	0.087832	0.072399	2	SUN2/SYNE2
GO:0022028	tangential migration from the subventricular zone to the olfactory bulb	2/536	5/18866	0.00761059	0.087832	0.072399	2	LRRK2/SLIT2
GO:0030473	nuclear migration along microtubule	2/536	5/18866	0.00761059	0.087832	0.072399	2	SUN2/SYNE2
GO:0035332	positive regulation of hippo signaling	2/536	5/18866	0.00761059	0.087832	0.072399	2	IQCJ-SCHIP1/SCHIP1
GO:0035385	Roundabout signaling pathway	2/536	5/18866	0.00761059	0.087832	0.072399	2	SLIT2/SLIT3
GO:0045794	negative regulation of cell volume	2/536	5/18866	0.00761059	0.087832	0.072399	2	P2RX7/KCNMA1
GO:0051414	response to cortisol	2/536	5/18866	0.00761059	0.087832	0.072399	2	SLIT2/SLIT3
GO:0060161	positive regulation of dopamine receptor signaling pathway	2/536	5/18866	0.00761059	0.087832	0.072399	2	LRRK2/CAV2
GO:0060374	mast cell differentiation	2/536	5/18866	0.00761059	0.087832	0.072399	2	PIK3CD/KIT
GO:0071504	cellular response to heparin	2/536	5/18866	0.00761059	0.087832	0.072399	2	SLIT2/SFRP1
GO:1900084	regulation of peptidyl-tyrosine autophosphorylation	2/536	5/18866	0.00761059	0.087832	0.072399	2	GREM1/CAV1
GO:1904956	regulation of midbrain dopaminergic neuron differentiation	2/536	5/18866	0.00761059	0.087832	0.072399	2	SFRP2/SFRP1
GO:2000809	positive regulation of synaptic vesicle clustering	2/536	5/18866	0.00761059	0.087832	0.072399	2	NLGN2/MAGI2
GO:0031345	negative regulation of cell projection organization	12/536	188/18866	0.00762948	0.087832	0.072399	12	LRRK2/RGMA/EVL/DENND5A/SLIT2/VIM/CCL21/PTPRS/PLXNB3/NGFR/DPYSL3/CD38
GO:0045807	positive regulation of endocytosis	8/536	100/18866	0.00764161	0.087832	0.072399	8	LRRK2/GREM1/RAB31/MAGI2/SNCA/CCL21/HIP1/AXL
GO:0003151	outflow tract morphogenesis	7/536	80/18866	0.00764522	0.087832	0.072399	7	PARVA/ZFPM2/NRP2/FZD1/TWIST1/SFRP2/RYR1
GO:0003180	aortic valve morphogenesis	4/536	28/18866	0.00767701	0.087832	0.072399	4	SLIT2/TWIST1/SNAI2/SLIT3
GO:0099560	synaptic membrane adhesion	4/536	28/18866	0.00767701	0.087832	0.072399	4	SLITRK3/GPC6/PTPRS/IL1RAP
GO:0010324	membrane invagination	10/536	143/18866	0.0077661	0.0882495	0.0727432	10	SNX18/RAB31/ARHGAP25/MARCO/THBS1/RAC2/MSR1/ITGB2/ITGAM/ABCA1
GO:0035296	regulation of tube diameter	10/536	143/18866	0.0077661	0.0882495	0.0727432	10	SCPEP1/SOD2/KCNMB1/KCNMA1/HRH2/DRD5/CD38/CAV1/ATP1A2/ALOX12
GO:0097746	regulation of blood vessel diameter	10/536	143/18866	0.0077661	0.0882495	0.0727432	10	SCPEP1/SOD2/KCNMB1/KCNMA1/HRH2/DRD5/CD38/CAV1/ATP1A2/ALOX12
GO:0085029	extracellular matrix assembly	5/536	44/18866	0.00791683	0.0887629	0.0731663	5	ANTXR1/CLASP1/MFAP4/LAMB3/GPM6B
GO:0001845	phagolysosome assembly	3/536	15/18866	0.00804181	0.0887629	0.0731663	3	RAB7B/SRPX/P2RX7
GO:0009404	toxin metabolic process	3/536	15/18866	0.00804181	0.0887629	0.0731663	3	PAM/FMO1/CYP1B1
GO:0010763	positive regulation of fibroblast migration	3/536	15/18866	0.00804181	0.0887629	0.0731663	3	THBS1/DDR2/ITGB1
GO:0034134	toll-like receptor 2 signaling pathway	3/536	15/18866	0.00804181	0.0887629	0.0731663	3	TLR6/TLR2/TLR1
GO:0038065	collagen-activated signaling pathway	3/536	15/18866	0.00804181	0.0887629	0.0731663	3	DDR2/COL4A6/COL4A5
GO:0090177	establishment of planar polarity involved in neural tube closure	3/536	15/18866	0.00804181	0.0887629	0.0731663	3	FZD1/SFRP2/SFRP1
GO:0097202	activation of cysteine-type endopeptidase activity	3/536	15/18866	0.00804181	0.0887629	0.0731663	3	TBC1D10A/CIDEB/IFI16
GO:1901550	regulation of endothelial cell development	3/536	15/18866	0.00804181	0.0887629	0.0731663	3	VCL/TNFRSF1A/S1PR3
GO:1902043	positive regulation of extrinsic apoptotic signaling pathway via death domain receptors	3/536	15/18866	0.00804181	0.0887629	0.0731663	3	TRPS1/THBS1/SFRP1
GO:1903140	regulation of establishment of endothelial barrier	3/536	15/18866	0.00804181	0.0887629	0.0731663	3	VCL/TNFRSF1A/S1PR3
GO:2000095	regulation of Wnt signaling pathway, planar cell polarity pathway	3/536	15/18866	0.00804181	0.0887629	0.0731663	3	RSPO3/SFRP2/SFRP1
GO:0009100	glycoprotein metabolic process	21/536	415/18866	0.00805268	0.0887629	0.0731663	21	GALNT18/HS6ST2/TMTC1/GAL3ST4/NDNF/NECAB1/CHST15/SPOCK3/CHST11/ST6GALNAC6/DSE/SULF1/ST6GALNAC2/HS3ST3B1/CHST3/HS6ST1/TUSC3/ST8SIA1/ST3GAL3/CCL21/GPC1
GO:0048588	developmental cell growth	14/536	237/18866	0.0080589	0.0887629	0.0731663	14	NIN/AUTS2/AKAP6/SLIT2/DCLK1/NRP2/VCL/SLIT3/PTPRS/PLXNA1/NKX6-1/MAP1B/ITGB1/PRMT2
GO:0051928	positive regulation of calcium ion transport	9/536	122/18866	0.00807576	0.0887629	0.0731663	9	JPH2/AKAP6/STAC/SNCA/CX3CL1/RYR2/P2RX7/MYLK/CAV1
GO:0035150	regulation of tube size	10/536	144/18866	0.00814065	0.0892811	0.0735935	10	SCPEP1/SOD2/KCNMB1/KCNMA1/HRH2/DRD5/CD38/CAV1/ATP1A2/ALOX12
GO:0035265	organ growth	12/536	191/18866	0.00860331	0.0939459	0.0774386	12	BNC2/ZFPM2/BASP1/AKAP6/TBX5/MAPK11/DDR2/LEPR/FGF7/EVC/ESR1/AR
GO:0048167	regulation of synaptic plasticity	12/536	191/18866	0.00860331	0.0939459	0.0774386	12	SHISA6/TSHZ3/SLC24A2/SYNPO/LZTS1/CX3CL1/SERPINE2/MAP1B/KIT/HRH2/DRD5/CD38
GO:0010882	regulation of cardiac muscle contraction by calcium ion signaling	4/536	29/18866	0.0087091	0.0943964	0.07781	4	RYR2/CASQ2/CACNA1C/ATP1A2
GO:0033032	regulation of myeloid cell apoptotic process	4/536	29/18866	0.0087091	0.0943964	0.07781	4	ADAM17/PIK3CD/ITPKB/EPO
GO:0036296	response to increased oxygen levels	4/536	29/18866	0.0087091	0.0943964	0.07781	4	PDPN/FOXO1/EPO/CAV1
GO:0030193	regulation of blood coagulation	7/536	82/18866	0.00871957	0.0943964	0.07781	7	PDPN/THBS1/THBD/PRKCQ/SERPINE2/CAV1/ALOX12
GO:0046635	positive regulation of alpha-beta T cell activation	6/536	63/18866	0.00884039	0.095499	0.0787189	6	PRKCQ/ITPKB/GLI3/CD86/RUNX3/RUNX1
GO:0001736	establishment of planar polarity	9/536	124/18866	0.00894338	0.0959936	0.0791265	9	PRICKLE2/PRICKLE1/RSPO3/VANGL1/GPC6/MAGI2/FZD1/SFRP2/SFRP1
GO:0002688	regulation of leukocyte chemotaxis	9/536	124/18866	0.00894338	0.0959936	0.0791265	9	GREM1/SWAP70/SLIT2/THBS4/THBS1/ADAM17/CCL21/CCL7/RAC2
GO:0007164	establishment of tissue polarity	9/536	124/18866	0.00894338	0.0959936	0.0791265	9	PRICKLE2/PRICKLE1/RSPO3/VANGL1/GPC6/MAGI2/FZD1/SFRP2/SFRP1
GO:0055002	striated muscle cell development	11/536	169/18866	0.00904964	0.0967626	0.0797604	11	FHOD3/LMOD1/BVES/AKAP6/TMOD1/RYR1/ITGB1/FLNC/CSRP1/CAV2/CASQ2
GO:0060485	mesenchyme development	16/536	290/18866	0.00905347	0.0967626	0.0797604	16	RANBP3L/GLIPR2/DACT3/BNC2/GREM1/WWTR1/ZFPM2/CLASP1/PDPN/BASP1/NRP2/TWIST1/TBX5/SNAI2/SFRP2/SFRP1
GO:1900046	regulation of hemostasis	7/536	83/18866	0.00929646	0.0991491	0.0817276	7	PDPN/THBS1/THBD/PRKCQ/SERPINE2/CAV1/ALOX12
GO:0051592	response to calcium ion	10/536	147/18866	0.00934806	0.0994886	0.0820074	10	SLC25A12/THBS1/RYR2/RYR1/P2RX7/KCNMB1/KCNMA1/ITPKB/CAV1/CASQ2
GO:0050867	positive regulation of cell activation	21/536	421/18866	0.0093864	0.0996499	0.0821403	21	PIK3R6/LRRK2/CLEC7A/PDPN/TLR6/THBS1/CCL21/PRKCQ/MMP14/ITPKB/ITGB2/ITGAM/GLI3/FGR/EPO/CD38/CD86/RUNX3/RUNX1/CAV1/AXL
GO:0001838	embryonic epithelial tube formation	9/536	125/18866	0.0094028	0.0996499	0.0821403	9	PRICKLE1/IRX1/GREM1/FZD1/LUZP1/TWIST1/SFRP2/SFRP1/PRKACB
GO:0001885	endothelial cell development	6/536	64/18866	0.00952722	0.100702	0.0830074	6	VCL/TNFRSF1A/PTPRS/MSN/RAPGEF1/S1PR3
GO:0035987	endodermal cell differentiation	5/536	46/18866	0.00954207	0.100702	0.0830074	5	MMP14/LAMB3/ITGB2/ITGAV/COL8A1
GO:0002027	regulation of heart rate	8/536	104/18866	0.00959441	0.101008	0.08326	8	RNLS/BVES/SCN4B/RYR2/KCNJ5/CAV1/CASQ2/CACNA1C
GO:0043254	regulation of protein-containing complex assembly	22/536	449/18866	0.00968484	0.101008	0.08326	22	TRIM9/NAV3/FHOD3/CLEC7A/EVL/NIN/LMOD1/ICE1/CLASP1/CDC42EP3/TLR6/WASF2/SLIT2/TMOD1/SVIL/SNCA/CCL21/MSN/MAP1B/ESR1/DYRK1A/ABCA1
GO:0001780	neutrophil homeostasis	3/536	16/18866	0.00969149	0.101008	0.08326	3	PIK3CD/ITPKB/AXL
GO:0031269	pseudopodium assembly	3/536	16/18866	0.00969149	0.101008	0.08326	3	CDC42EP3/CCL21/KIT
GO:0044065	regulation of respiratory system process	3/536	16/18866	0.00969149	0.101008	0.08326	3	TSHZ3/NLGN2/ATP1A2
GO:0071391	cellular response to estrogen stimulus	3/536	16/18866	0.00969149	0.101008	0.08326	3	SFRP1/ESR1/AR
GO:0070482	response to oxygen levels	20/536	396/18866	0.00975604	0.101052	0.0832959	20	NDNF/CPEB1/PDPN/TWIST1/TLR2/THBS1/ADAM17/SFRP1/RYR2/RYR1/PAM/MMP14/KCNMB1/KCNMA1/ITPR1/FOXO1/EPO/CD38/CAV1/BACH1
GO:0031116	positive regulation of microtubule polymerization	4/536	30/18866	0.00982776	0.101052	0.0832959	4	NAV3/NIN/CLASP1/MAP1B
GO:0034110	regulation of homotypic cell-cell adhesion	4/536	30/18866	0.00982776	0.101052	0.0832959	4	PDPN/PRKCQ/SERPINE2/ALOX12
GO:0051491	positive regulation of filopodium assembly	4/536	30/18866	0.00982776	0.101052	0.0832959	4	AGRN/CCL21/GPM6A/DPYSL3
GO:0051642	centrosome localization	4/536	30/18866	0.00982776	0.101052	0.0832959	4	NIN/SUN2/BICD2/SYNE2
GO:0120033	negative regulation of plasma membrane bounded cell projection assembly	4/536	30/18866	0.00982776	0.101052	0.0832959	4	EVL/SLIT2/CCL21/PLXNB3
GO:0030856	regulation of epithelial cell differentiation	11/536	171/18866	0.00983618	0.101052	0.0832959	11	CD109/ZBED2/FOXJ2/WWTR1/KLF7/VCL/TNFRSF1A/NKX6-1/S1PR3/RUNX1/CAV1
GO:0006911	phagocytosis, engulfment	9/536	126/18866	0.00987983	0.101293	0.0834951	9	RAB31/ARHGAP25/MARCO/THBS1/RAC2/MSR1/ITGB2/ITGAM/ABCA1
GO:0046209	nitric oxide metabolic process	7/536	84/18866	0.00990079	0.101302	0.0835021	7	CLEC7A/TLR6/TLR2/ITGB2/CYP1B1/CAV1/ATP2B4
GO:0031532	actin cytoskeleton reorganization	8/536	105/18866	0.0101358	0.103078	0.0849664	8	NRK/ANTXR1/PARVA/AUTS2/PDLIM4/KIT/FLNA/FGF7
GO:0045621	positive regulation of lymphocyte differentiation	8/536	105/18866	0.0101358	0.103078	0.0849664	8	PIK3R6/MMP14/ITPKB/GLI3/CD86/RUNX3/RUNX1/AXL
GO:1902414	protein localization to cell junction	8/536	105/18866	0.0101358	0.103078	0.0849664	8	SHISA6/KIF17/NLGN2/GRIP1/CLSTN1/GPC6/VCL/FLNA
GO:1990138	neuron projection extension	11/536	172/18866	0.0102487	0.103833	0.0855881	11	AUTS2/SLIT2/DCLK1/NRP2/VCL/SLIT3/PTPRS/PLXNA1/NKX6-1/MAP1B/ITGB1
GO:0006940	regulation of smooth muscle contraction	6/536	65/18866	0.0102512	0.103833	0.0855881	6	KCNB2/KIT/KCNMA1/CNN1/CAV1/ATP1A2
GO:0008542	visual learning	5/536	47/18866	0.0104348	0.104042	0.0857608	5	SYNPO/KIT/ITGB1/HRH2/ATP1A2
GO:0043300	regulation of leukocyte degranulation	5/536	47/18866	0.0104348	0.104042	0.0857608	5	PRAM1/RAC2/ITGB2/ITGAM/FGR
GO:0046638	positive regulation of alpha-beta T cell differentiation	5/536	47/18866	0.0104348	0.104042	0.0857608	5	ITPKB/GLI3/CD86/RUNX3/RUNX1
GO:0050919	negative chemotaxis	5/536	47/18866	0.0104348	0.104042	0.0857608	5	FLRT2/SLIT2/NRP2/SLIT3/ITGAV
GO:0031110	regulation of microtubule polymerization or depolymerization	7/536	85/18866	0.0105333	0.104042	0.0857608	7	TTBK2/NAV3/NIN/CLASP1/SNCA/MAP1B/DYRK1A
GO:0110110	positive regulation of animal organ morphogenesis	7/536	85/18866	0.0105333	0.104042	0.0857608	7	FOXP2/GREM1/BASP1/TWIST1/NGFR/FGF7/AR
GO:0021543	pallium development	11/536	173/18866	0.0106743	0.104042	0.0857608	11	FOXP2/DIXDC1/SUN2/SYNE2/SLIT2/SRD5A1/PTPRS/GLI3/FLNA/ATP2B4/ALK
GO:0032611	interleukin-1 beta production	8/536	106/18866	0.0106996	0.104042	0.0857608	8	CLEC7A/TLR6/CX3CL1/P2RX7/IFI16/MR1/S1PR3/ABCA1
GO:0008154	actin polymerization or depolymerization	13/536	221/18866	0.0107974	0.104042	0.0857608	13	FHOD3/EVL/LMOD1/SWAP70/CDC42EP3/WASF2/SLIT2/PSTPIP2/GAS7/WIPF1/TMOD1/SVIL/CCL21
GO:0007585	respiratory gaseous exchange by respiratory system	6/536	66/18866	0.0110135	0.104042	0.0857608	6	TSHZ3/NLGN2/CHST11/CYSLTR1/MAFB/ATP1A2
GO:0008045	motor neuron axon guidance	4/536	31/18866	0.0110356	0.104042	0.0857608	4	RNF165/SLIT2/RAC2/LAMC2
GO:0021799	cerebral cortex radially oriented cell migration	4/536	31/18866	0.0110356	0.104042	0.0857608	4	DIXDC1/SUN2/SYNE2/GLI3
GO:0031114	regulation of microtubule depolymerization	4/536	31/18866	0.0110356	0.104042	0.0857608	4	TTBK2/NAV3/CLASP1/MAP1B
GO:0050650	chondroitin sulfate proteoglycan biosynthetic process	4/536	31/18866	0.0110356	0.104042	0.0857608	4	CHST15/CHST11/DSE/CHST3
GO:0061842	microtubule organizing center localization	4/536	31/18866	0.0110356	0.104042	0.0857608	4	NIN/SUN2/BICD2/SYNE2
GO:0098868	bone growth	4/536	31/18866	0.0110356	0.104042	0.0857608	4	BNC2/DDR2/LEPR/EVC
GO:0099068	postsynapse assembly	4/536	31/18866	0.0110356	0.104042	0.0857608	4	NLGN2/MAGI2/PTPRS/IL1RAP
GO:1900181	negative regulation of protein localization to nucleus	4/536	31/18866	0.0110356	0.104042	0.0857608	4	RAB23/MDFIC/DCLK1/PKIA
GO:1902624	positive regulation of neutrophil migration	4/536	31/18866	0.0110356	0.104042	0.0857608	4	THBS4/CCL21/RAC2/IL1R1
GO:0035567	non-canonical Wnt signaling pathway	10/536	151/18866	0.0111653	0.104042	0.0857608	10	PRICKLE2/PRICKLE1/RSPO3/VANGL1/GPC6/MAGI2/FZD1/SFRP2/SFRP1/MYOC
GO:0050772	positive regulation of axonogenesis	7/536	86/18866	0.0111946	0.104042	0.0857608	7	CHODL/NIN/SLIT2/PLXNB3/PLXNA1/NGFR/MAP1B
GO:2000106	regulation of leukocyte apoptotic process	7/536	86/18866	0.0111946	0.104042	0.0857608	7	ADAM17/CCL21/PRKCQ/PIK3CD/P2RX7/ITPKB/AXL
GO:0002036	regulation of L-glutamate import across plasma membrane	2/536	6/18866	0.011202	0.104042	0.0857608	2	ITGB1/ATP1A2
GO:0007195	adenylate cyclase-inhibiting dopamine receptor signaling pathway	2/536	6/18866	0.011202	0.104042	0.0857608	2	FLNA/ADCY5
GO:0008354	germ cell migration	2/536	6/18866	0.011202	0.104042	0.0857608	2	KIT/ITGB1
GO:0010593	negative regulation of lamellipodium assembly	2/536	6/18866	0.011202	0.104042	0.0857608	2	SLIT2/PLXNB3
GO:0010754	negative regulation of cGMP-mediated signaling	2/536	6/18866	0.011202	0.104042	0.0857608	2	PDE10A/THBS1
GO:0010757	negative regulation of plasminogen activation	2/536	6/18866	0.011202	0.104042	0.0857608	2	THBS1/SERPINE2
GO:0019800	peptide cross-linking via chondroitin 4-sulfate glycosaminoglycan	2/536	6/18866	0.011202	0.104042	0.0857608	2	NDNF/SPOCK3
GO:0043376	regulation of CD8-positive, alpha-beta T cell differentiation	2/536	6/18866	0.011202	0.104042	0.0857608	2	RUNX3/RUNX1
GO:0060501	positive regulation of epithelial cell proliferation involved in lung morphogenesis	2/536	6/18866	0.011202	0.104042	0.0857608	2	FOXP2/FGF7
GO:0060526	prostate glandular acinus morphogenesis	2/536	6/18866	0.011202	0.104042	0.0857608	2	SFRP1/ESR1
GO:0060527	prostate epithelial cord arborization involved in prostate glandular acinus morphogenesis	2/536	6/18866	0.011202	0.104042	0.0857608	2	SFRP1/ESR1
GO:0060685	regulation of prostatic bud formation	2/536	6/18866	0.011202	0.104042	0.0857608	2	SULF1/AR
GO:0060687	regulation of branching involved in prostate gland morphogenesis	2/536	6/18866	0.011202	0.104042	0.0857608	2	SFRP1/ESR1
GO:0060745	mammary gland branching involved in pregnancy	2/536	6/18866	0.011202	0.104042	0.0857608	2	ESR1/AR
GO:0071503	response to heparin	2/536	6/18866	0.011202	0.104042	0.0857608	2	SLIT2/SFRP1
GO:0071724	response to diacyl bacterial lipopeptide	2/536	6/18866	0.011202	0.104042	0.0857608	2	TLR6/TLR2
GO:0071726	cellular response to diacyl bacterial lipopeptide	2/536	6/18866	0.011202	0.104042	0.0857608	2	TLR6/TLR2
GO:0086029	Purkinje myocyte to ventricular cardiac muscle cell signaling	2/536	6/18866	0.011202	0.104042	0.0857608	2	RYR2/CASQ2
GO:0086068	Purkinje myocyte to ventricular cardiac muscle cell communication	2/536	6/18866	0.011202	0.104042	0.0857608	2	RYR2/CASQ2
GO:0090027	negative regulation of monocyte chemotaxis	2/536	6/18866	0.011202	0.104042	0.0857608	2	GREM1/SLIT2
GO:1901621	negative regulation of smoothened signaling pathway involved in dorsal/ventral neural tube patterning	2/536	6/18866	0.011202	0.104042	0.0857608	2	GPR161/PRKACB
GO:1901727	positive regulation of histone deacetylase activity	2/536	6/18866	0.011202	0.104042	0.0857608	2	LRRK2/PRKD1
GO:2000051	negative regulation of non-canonical Wnt signaling pathway	2/536	6/18866	0.011202	0.104042	0.0857608	2	SFRP2/SFRP1
GO:0016358	dendrite development	14/536	247/18866	0.0113288	0.104333	0.086001	14	LRRK2/DOCK10/C21orf91/RBFOX2/GRIP1/LZTS1/DCLK1/KLF7/VLDLR/PTPRS/MAP1B/LAMC2/ITGB1/ALK
GO:0033628	regulation of cell adhesion mediated by integrin	5/536	48/18866	0.0113831	0.104333	0.086001	5	SWAP70/SNAI2/SFRP2/CCL21/CYP1B1
GO:0048701	embryonic cranial skeleton morphogenesis	5/536	48/18866	0.0113831	0.104333	0.086001	5	CHST11/TWIST1/PRRX1/MMP14/GLI3
GO:0062237	protein localization to postsynapse	5/536	48/18866	0.0113831	0.104333	0.086001	5	SHISA6/KIF17/GRIP1/CLSTN1/GPC6
GO:1990573	potassium ion import across plasma membrane	5/536	48/18866	0.0113831	0.104333	0.086001	5	ABCC9/SLC12A4/KCNJ15/KCNJ5/ATP1A2
GO:0007158	neuron cell-cell adhesion	3/536	17/18866	0.0115235	0.104333	0.086001	3	NLGN2/NRXN3/NCAM2
GO:0010715	regulation of extracellular matrix disassembly	3/536	17/18866	0.0115235	0.104333	0.086001	3	CLASP1/PDPN/DDR2
GO:0030540	female genitalia development	3/536	17/18866	0.0115235	0.104333	0.086001	3	SRD5A1/ESR1/AXL
GO:0031000	response to caffeine	3/536	17/18866	0.0115235	0.104333	0.086001	3	RYR2/RYR1/CASQ2
GO:0031268	pseudopodium organization	3/536	17/18866	0.0115235	0.104333	0.086001	3	CDC42EP3/CCL21/KIT
GO:0042249	establishment of planar polarity of embryonic epithelium	3/536	17/18866	0.0115235	0.104333	0.086001	3	FZD1/SFRP2/SFRP1
GO:0072673	lamellipodium morphogenesis	3/536	17/18866	0.0115235	0.104333	0.086001	3	PLEKHO1/PDPN/WASF2
GO:1904948	midbrain dopaminergic neuron differentiation	3/536	17/18866	0.0115235	0.104333	0.086001	3	FZD1/SFRP2/SFRP1
GO:2000811	negative regulation of anoikis	3/536	17/18866	0.0115235	0.104333	0.086001	3	SNAI2/ITGB1/CAV1
GO:1903169	regulation of calcium ion transmembrane transport	10/536	152/18866	0.0116588	0.105351	0.0868395	10	AHNAK/JPH2/AKAP6/STAC/SNCA/CX3CL1/RYR2/CASQ2/CACNA1C/ATP1A2
GO:0001935	endothelial cell proliferation	12/536	199/18866	0.0116777	0.105351	0.0868395	12	SULF1/AKT3/NRP2/THBS4/THBS1/ADAM17/PRKD1/PLXNB3/NGFR/MMP14/CAV2/CAV1
GO:0002548	monocyte chemotaxis	6/536	67/18866	0.011815	0.106019	0.0873903	6	GREM1/SLIT2/CX3CL1/CCL21/CCL13/CCL7
GO:0030239	myofibril assembly	6/536	67/18866	0.011815	0.106019	0.0873903	6	FHOD3/LMOD1/TMOD1/ITGB1/CSRP1/CASQ2
GO:0051965	positive regulation of synapse assembly	6/536	67/18866	0.011815	0.106019	0.0873903	6	AGRN/NLGN2/FLRT2/CLSTN1/SLITRK3/IL1RAP
GO:2001057	reactive nitrogen species metabolic process	7/536	87/18866	0.0118856	0.106369	0.0876791	7	CLEC7A/TLR6/TLR2/ITGB2/CYP1B1/CAV1/ATP2B4
GO:0071887	leukocyte apoptotic process	8/536	108/18866	0.0118963	0.106369	0.0876791	8	ADAM17/CCL21/PRKCQ/PIK3CD/P2RX7/ITPKB/GLI3/AXL
GO:0071774	response to fibroblast growth factor	10/536	153/18866	0.0121686	0.108611	0.0895271	10	FAM20C/FLRT2/RBFOX2/SULF1/THBS1/SFRP1/NGFR/TNC/GPC1/FGF7
GO:0098810	neurotransmitter reuptake	4/536	32/18866	0.0123351	0.109903	0.0905916	4	SNCA/ITGB1/GPM6B/ATP1A2
GO:0018958	phenol-containing compound metabolic process	8/536	109/18866	0.0125302	0.110948	0.0914535	8	MOXD1/SNCAIP/TYRP1/TPO/SRD5A1/SNCA/ITGB2/ITGAM
GO:0003231	cardiac ventricle development	9/536	131/18866	0.0125433	0.110948	0.0914535	9	ZFPM2/SLIT2/FZD1/LUZP1/TBX5/SLIT3/SFRP2/RYR2/LTBP1
GO:0002696	positive regulation of leukocyte activation	20/536	406/18866	0.0125573	0.110948	0.0914535	20	PIK3R6/LRRK2/CLEC7A/TLR6/THBS1/CCL21/PRKCQ/MMP14/ITPKB/ITGB2/ITGAM/GLI3/FGR/EPO/CD38/CD86/RUNX3/RUNX1/CAV1/AXL
GO:0043547	positive regulation of GTPase activity	20/536	406/18866	0.0125573	0.110948	0.0914535	20	AGRN/RANBP3L/LRRK2/SNX18/TBC1D10A/ARHGAP10/ARHGAP20/DOCK10/ASAP3/TBC1D19/ARHGAP25/SFRP1/CX3CL1/CCL21/CCL13/CCL7/MYO9A/ITGB1/RAPGEF1/CAV2
GO:0010952	positive regulation of peptidase activity	12/536	201/18866	0.0125643	0.110948	0.0914535	12	ANTXR1/TBC1D10A/CLEC7A/CIDEB/SNCA/SFRP2/NGFR/IFI16/HIP1/FBLN1/CAV1/ALOX12
GO:0032755	positive regulation of interleukin-6 production	7/536	88/18866	0.0126068	0.110948	0.0914535	7	RAB7B/CLEC7A/TLR6/TWIST1/TLR2/TLR1/P2RX7
GO:0050818	regulation of coagulation	7/536	88/18866	0.0126068	0.110948	0.0914535	7	PDPN/THBS1/THBD/PRKCQ/SERPINE2/CAV1/ALOX12
GO:0071479	cellular response to ionizing radiation	6/536	68/18866	0.0126567	0.111193	0.0916555	6	TNKS1BP1/KDM4D/SNAI2/SFRP2/SFRP1/IFI16
GO:0022898	regulation of transmembrane transporter activity	15/536	276/18866	0.012802	0.112274	0.0925461	15	SHISA6/AHNAK/NLGN2/JPH2/AKAP6/TWIST1/STAC/SNCA/SCN4B/RYR2/ITGB1/EPO/CAV1/CASQ2/ATP1A2
GO:0050890	cognition	16/536	302/18866	0.0129601	0.113463	0.0935264	16	GPR155/FOXP2/SLC24A2/SYNPO/CHL1/NRXN3/TUSC3/VLDLR/TLR2/KIT/ITGB1/HRH2/DRD5/BRINP1/BCHE/ATP1A2
GO:0006941	striated muscle contraction	11/536	178/18866	0.0130092	0.113695	0.0937179	11	SYNM/STAC/SCN4B/RYR2/KCNJ5/FLNA/DTNA/CAV1/CASQ2/CACNA1C/ATP1A2
GO:1901019	regulation of calcium ion transmembrane transporter activity	7/536	89/18866	0.0133589	0.116299	0.0958643	7	AHNAK/JPH2/AKAP6/STAC/RYR2/CASQ2/ATP1A2
GO:0007528	neuromuscular junction development	5/536	50/18866	0.0134522	0.116299	0.0958643	5	AGRN/LRRK2/PPFIBP1/TNC/COL4A5
GO:0046850	regulation of bone remodeling	5/536	50/18866	0.0134522	0.116299	0.0958643	5	GREM1/SFRP1/P2RX7/LEPR/CD38
GO:1903727	positive regulation of phospholipid metabolic process	5/536	50/18866	0.0134522	0.116299	0.0958643	5	TNFAIP8L3/CCL21/PRKD1/KIT/FGR
GO:0034199	activation of protein kinase A activity	3/536	18/18866	0.0135411	0.116299	0.0958643	3	PRKACB/ADCY5/ADCY2
GO:0097107	postsynaptic density assembly	3/536	18/18866	0.0135411	0.116299	0.0958643	3	NLGN2/PTPRS/IL1RAP
GO:1905276	regulation of epithelial tube formation	3/536	18/18866	0.0135411	0.116299	0.0958643	3	FZD1/SFRP2/SFRP1
GO:0010955	negative regulation of protein processing	4/536	33/18866	0.0137285	0.116299	0.0958643	4	LRRK2/THBS1/SERPINE2/GAS1
GO:0021988	olfactory lobe development	4/536	33/18866	0.0137285	0.116299	0.0958643	4	LRRK2/CRTAC1/SLIT2/ATP1A2
GO:0033028	myeloid cell apoptotic process	4/536	33/18866	0.0137285	0.116299	0.0958643	4	ADAM17/PIK3CD/ITPKB/EPO
GO:0044319	wound healing, spreading of cells	4/536	33/18866	0.0137285	0.116299	0.0958643	4	CLASP1/PDPN/ADAM17/FLNA
GO:0045879	negative regulation of smoothened signaling pathway	4/536	33/18866	0.0137285	0.116299	0.0958643	4	GPR161/PRKACB/SERPINE2/GLI3
GO:0090022	regulation of neutrophil chemotaxis	4/536	33/18866	0.0137285	0.116299	0.0958643	4	SLIT2/THBS4/CCL21/RAC2
GO:0090505	epiboly involved in wound healing	4/536	33/18866	0.0137285	0.116299	0.0958643	4	CLASP1/PDPN/ADAM17/FLNA
GO:1901797	negative regulation of signal transduction by p53 class mediator	4/536	33/18866	0.0137285	0.116299	0.0958643	4	DYRK3/TWIST1/SNAI2/DYRK1A
GO:1903318	negative regulation of protein maturation	4/536	33/18866	0.0137285	0.116299	0.0958643	4	LRRK2/THBS1/SERPINE2/GAS1
GO:0031668	cellular response to extracellular stimulus	14/536	253/18866	0.0137383	0.116299	0.0958643	14	MAP1LC3B2/LRRK2/GABARAPL1/SRD5A1/SNAI2/SFRP2/SFRP1/PRKD1/P2RX7/IFI16/TNC/GLUL/FOXO1/AXL
GO:0051924	regulation of calcium ion transport	14/536	253/18866	0.0137383	0.116299	0.0958643	14	AHNAK/JPH2/AKAP6/STAC/SNCA/CX3CL1/RYR2/P2RX7/MYLK/EPO/CAV1/CASQ2/CACNA1C/ATP1A2
GO:0072175	epithelial tube formation	9/536	133/18866	0.0137461	0.116299	0.0958643	9	PRICKLE1/IRX1/GREM1/FZD1/LUZP1/TWIST1/SFRP2/SFRP1/PRKACB
GO:0051149	positive regulation of muscle cell differentiation	8/536	111/18866	0.013872	0.117167	0.0965796	8	BOC/EHD2/GREM1/AKAP6/SOD2/MAPK11/MMP14/KIT
GO:1903351	cellular response to dopamine	7/536	90/18866	0.0141427	0.119226	0.0982771	7	LRRK2/HRH2/FLNA/DRD5/CAV2/ALK/ADCY5
GO:0045926	negative regulation of growth	14/536	254/18866	0.0141757	0.119226	0.0982771	14	DACT3/DCBLD2/GREM1/RAI1/SLIT2/TBX5/SMARCA2/SLIT3/SFRP2/SFRP1/PTPRS/MAPK11/SERPINE2/MT1X
GO:0048762	mesenchymal cell differentiation	13/536	229/18866	0.0141868	0.119226	0.0982771	13	RANBP3L/GLIPR2/DACT3/GREM1/WWTR1/CLASP1/PDPN/NRP2/TWIST1/TBX5/SNAI2/SFRP2/SFRP1
GO:0043271	negative regulation of ion transport	10/536	157/18866	0.0143774	0.120426	0.0992656	10	TWIST1/THBS1/SNCA/SERPINE2/GPM6B/GABRE/EPO/CAV1/CASQ2/ATP1A2
GO:0098739	import across plasma membrane	10/536	157/18866	0.0143774	0.120426	0.0992656	10	SLC24A2/ABCC9/THBS1/SLC12A4/SLC1A3/KCNJ15/KCNJ5/ITGB1/ATP2B4/ATP1A2
GO:0043277	apoptotic cell clearance	5/536	51/18866	0.0145758	0.120672	0.0994686	5	MARCO/THBS1/RAC2/ITGAV/AXL
GO:0050885	neuromuscular process controlling balance	5/536	51/18866	0.0145758	0.120672	0.0994686	5	NLGN2/RBFOX2/CNTNAP1/SLC1A3/ADCY5
GO:0048736	appendage development	11/536	181/18866	0.014585	0.120672	0.0994686	11	RNF165/CHST11/GREM1/TWIST1/TBX5/SFRP2/PRRX1/PAM/ITGB4/GLI3/CACNA1C
GO:0060173	limb development	11/536	181/18866	0.014585	0.120672	0.0994686	11	RNF165/CHST11/GREM1/TWIST1/TBX5/SFRP2/PRRX1/PAM/ITGB4/GLI3/CACNA1C
GO:0097191	extrinsic apoptotic signaling pathway	13/536	230/18866	0.0146621	0.120672	0.0994686	13	SRPX/TRPS1/TNFRSF1A/THBS1/SNAI2/SFRP2/SFRP1/CX3CL1/P2RX7/ITGAV/EYA4/CAV1/AR
GO:0098657	import into cell	13/536	230/18866	0.0146621	0.120672	0.0994686	13	SLC24A2/ABCC9/THBS1/SNCA/SLC12A4/SLC1A3/KCNJ15/KCNJ5/ITGB1/GPM6B/GLUL/ATP2B4/ATP1A2
GO:0001666	response to hypoxia	18/536	359/18866	0.0147192	0.120672	0.0994686	18	NDNF/CPEB1/TWIST1/TLR2/THBS1/ADAM17/SFRP1/RYR2/RYR1/PAM/MMP14/KCNMB1/KCNMA1/ITPR1/EPO/CD38/CAV1/BACH1
GO:0072659	protein localization to plasma membrane	15/536	281/18866	0.0148594	0.120672	0.0994686	15	TTC7B/PRAM1/PLEKHF1/CCDC88A/EHD2/GRIP1/RAB31/KCNB2/TNFRSF1A/STAC/MMP14/ITGB1/FLNA/ATP2B4/AR
GO:0046849	bone remodeling	7/536	91/18866	0.0149589	0.120672	0.0994686	7	GREM1/SFRP1/RAC2/P2RX7/MITF/LEPR/CD38
GO:0097306	cellular response to alcohol	7/536	91/18866	0.0149589	0.120672	0.0994686	7	SFRP1/CCL7/KCNMB1/TNC/ADCY5/ADCY2/ABCA1
GO:1903350	response to dopamine	7/536	91/18866	0.0149589	0.120672	0.0994686	7	LRRK2/HRH2/FLNA/DRD5/CAV2/ALK/ADCY5
GO:0018149	peptide cross-linking	4/536	34/18866	0.015218	0.120672	0.0994686	4	NDNF/SPOCK3/THBS1/F13A1
GO:0031112	positive regulation of microtubule polymerization or depolymerization	4/536	34/18866	0.015218	0.120672	0.0994686	4	NAV3/NIN/CLASP1/MAP1B
GO:0043516	regulation of DNA damage response, signal transduction by p53 class mediator	4/536	34/18866	0.015218	0.120672	0.0994686	4	DYRK3/TWIST1/SNAI2/DYRK1A
GO:0055094	response to lipoprotein particle	4/536	34/18866	0.015218	0.120672	0.0994686	4	TLR6/ITGB2/ITGB1/ABCA1
GO:0090504	epiboly	4/536	34/18866	0.015218	0.120672	0.0994686	4	CLASP1/PDPN/ADAM17/FLNA
GO:0098901	regulation of cardiac muscle cell action potential	4/536	34/18866	0.015218	0.120672	0.0994686	4	RYR2/FLNA/CAV1/CACNA1C
GO:1903510	mucopolysaccharide metabolic process	8/536	113/18866	0.0153156	0.120672	0.0994686	8	NDNF/CHST15/SPOCK3/CHST11/DSE/CHST3/ST3GAL3/PRELP
GO:0001554	luteolysis	2/536	7/18866	0.0153896	0.120672	0.0994686	2	SLIT2/SLIT3
GO:0014832	urinary bladder smooth muscle contraction	2/536	7/18866	0.0153896	0.120672	0.0994686	2	KCNMA1/ATP2B4
GO:0014848	urinary tract smooth muscle contraction	2/536	7/18866	0.0153896	0.120672	0.0994686	2	KCNMA1/ATP2B4
GO:0019065	receptor-mediated endocytosis of virus by host cell	2/536	7/18866	0.0153896	0.120672	0.0994686	2	CAV2/CAV1
GO:0021957	corticospinal tract morphogenesis	2/536	7/18866	0.0153896	0.120672	0.0994686	2	NIN/SLIT2
GO:0032914	positive regulation of transforming growth factor beta1 production	2/536	7/18866	0.0153896	0.120672	0.0994686	2	THBS1/CX3CL1
GO:0033029	regulation of neutrophil apoptotic process	2/536	7/18866	0.0153896	0.120672	0.0994686	2	PIK3CD/ITPKB
GO:0044854	plasma membrane raft assembly	2/536	7/18866	0.0153896	0.120672	0.0994686	2	CAV2/CAV1
GO:0045162	clustering of voltage-gated sodium channels	2/536	7/18866	0.0153896	0.120672	0.0994686	2	AGRN/MYOC
GO:0051694	pointed-end actin filament capping	2/536	7/18866	0.0153896	0.120672	0.0994686	2	LMOD1/TMOD1
GO:0060028	convergent extension involved in axis elongation	2/536	7/18866	0.0153896	0.120672	0.0994686	2	SFRP2/SFRP1
GO:0060753	regulation of mast cell chemotaxis	2/536	7/18866	0.0153896	0.120672	0.0994686	2	SWAP70/RAC2
GO:0070100	negative regulation of chemokine-mediated signaling pathway	2/536	7/18866	0.0153896	0.120672	0.0994686	2	SLIT2/SLIT3
GO:0071455	cellular response to hyperoxia	2/536	7/18866	0.0153896	0.120672	0.0994686	2	FOXO1/CAV1
GO:0075509	endocytosis involved in viral entry into host cell	2/536	7/18866	0.0153896	0.120672	0.0994686	2	CAV2/CAV1
GO:0098910	regulation of atrial cardiac muscle cell action potential	2/536	7/18866	0.0153896	0.120672	0.0994686	2	RYR2/FLNA
GO:0098914	membrane repolarization during atrial cardiac muscle cell action potential	2/536	7/18866	0.0153896	0.120672	0.0994686	2	KCNJ5/FLNA
GO:1901388	regulation of transforming growth factor beta activation	2/536	7/18866	0.0153896	0.120672	0.0994686	2	LTBP1/ITGAV
GO:1901509	regulation of endothelial tube morphogenesis	2/536	7/18866	0.0153896	0.120672	0.0994686	2	ITGAX/ALOX12
GO:2000064	regulation of cortisol biosynthetic process	2/536	7/18866	0.0153896	0.120672	0.0994686	2	DKK3/H6PD
GO:2000381	negative regulation of mesoderm development	2/536	7/18866	0.0153896	0.120672	0.0994686	2	RPS6KA6/SFRP2
GO:2000535	regulation of entry of bacterium into host cell	2/536	7/18866	0.0153896	0.120672	0.0994686	2	ITGAV/CAV1
GO:2000669	negative regulation of dendritic cell apoptotic process	2/536	7/18866	0.0153896	0.120672	0.0994686	2	CCL21/AXL
GO:0050866	negative regulation of cell activation	12/536	207/18866	0.0155352	0.121129	0.0998452	12	GPNMB/THBD/SFRP1/CX3CL1/SERPINE2/GLI3/FGR/CD86/RUNX3/RUNX1/AXL/ALOX12
GO:0150063	visual system development	19/536	388/18866	0.0155892	0.121129	0.0998452	19	SH3PXD2B/FOXP2/CHRDL1/TENM3/VIM/TWIST1/TUB/TMOD1/RORB/NINJ1/MITF/ITGAM/GPM6A/GLI3/CYP1B1/COL8A2/COL8A1/CACNA1C/ATP2B4
GO:0055001	muscle cell development	11/536	183/18866	0.0157127	0.121129	0.0998452	11	FHOD3/LMOD1/BVES/AKAP6/TMOD1/RYR1/ITGB1/FLNC/CSRP1/CAV2/CASQ2
GO:0010544	negative regulation of platelet activation	3/536	19/18866	0.0157467	0.121129	0.0998452	3	THBD/SERPINE2/ALOX12
GO:0032930	positive regulation of superoxide anion generation	3/536	19/18866	0.0157467	0.121129	0.0998452	3	CLEC7A/ITGB2/ITGAM
GO:0097320	plasma membrane tubulation	3/536	19/18866	0.0157467	0.121129	0.0998452	3	MICALL1/EHD2/PLEKHM2
GO:0098911	regulation of ventricular cardiac muscle cell action potential	3/536	19/18866	0.0157467	0.121129	0.0998452	3	RYR2/CAV1/CACNA1C
GO:0150146	cell junction disassembly	3/536	19/18866	0.0157467	0.121129	0.0998452	3	SNAI2/CX3CL1/ITGAM
GO:0000186	activation of MAPKK activity	5/536	52/18866	0.0157607	0.121129	0.0998452	5	NRK/LRRK2/MAP3K6/MAP3K3/RAPGEF1
GO:0003179	heart valve morphogenesis	5/536	52/18866	0.0157607	0.121129	0.0998452	5	SLIT2/TWIST1/TBX5/SNAI2/SLIT3
GO:0030514	negative regulation of BMP signaling pathway	5/536	52/18866	0.0157607	0.121129	0.0998452	5	CHRDL1/GREM1/FZD1/SFRP2/SFRP1
GO:0071622	regulation of granulocyte chemotaxis	5/536	52/18866	0.0157607	0.121129	0.0998452	5	SLIT2/THBS4/THBS1/CCL21/RAC2
GO:2001238	positive regulation of extrinsic apoptotic signaling pathway	5/536	52/18866	0.0157607	0.121129	0.0998452	5	SRPX/TRPS1/THBS1/SFRP1/CAV1
GO:0042391	regulation of membrane potential	21/536	443/18866	0.0158757	0.121827	0.100421	21	LRRK2/NLGN2/BVES/AKAP6/CNTNAP1/SLC4A3/SCN7A/SCN4B/RYR2/P2RX7/MYOC/KCNMA1/KCNJ5/GABRE/GABBR1/FLNA/CAV1/CASQ2/CACNA1C/ATP1A2/ALOX12
GO:0010639	negative regulation of organelle organization	20/536	416/18866	0.0159639	0.122317	0.100825	20	IQCJ-SCHIP1/TTBK2/LRRK2/TRIM9/NAV3/FHOD3/KDM4D/LMOD1/CLASP1/SMG6/SWAP70/WASF2/SLIT2/TWIST1/TMOD1/SVIL/SNCA/MYOC/MAP1B/DYRK1A
GO:0003007	heart morphogenesis	14/536	258/18866	0.0160336	0.122665	0.101111	14	PARVA/FLRT2/ZFPM2/ADAMTS1/SLIT2/NRP2/FZD1/TWIST1/TBX5/SNAI2/SLIT3/SFRP2/RYR2/RYR1
GO:0001936	regulation of endothelial cell proliferation	11/536	184/18866	0.0163005	0.124517	0.102638	11	SULF1/AKT3/NRP2/THBS4/THBS1/ADAM17/PRKD1/PLXNB3/NGFR/CAV2/CAV1
GO:0032273	positive regulation of protein polymerization	9/536	137/18866	0.016405	0.124861	0.102922	9	NAV3/EVL/NIN/LMOD1/CLASP1/CDC42EP3/WASF2/CCL21/MAP1B
GO:0042552	myelination	9/536	137/18866	0.016405	0.124861	0.102922	9	JAM2/TSPAN2/QKI/SLC25A12/CNTNAP1/TLR2/MYOC/ITGAX/GPC1
GO:0061515	myeloid cell development	6/536	72/18866	0.0164447	0.124861	0.102922	6	FAM20C/WASF2/TSPAN2/TLR2/KIT/EPO
GO:1904427	positive regulation of calcium ion transmembrane transport	6/536	72/18866	0.0164447	0.124861	0.102922	6	JPH2/AKAP6/STAC/SNCA/CX3CL1/RYR2
GO:0032677	regulation of interleukin-8 production	7/536	93/18866	0.0166908	0.126539	0.104304	7	SSC5D/CLEC7A/MAPKBP1/TLR6/TLR5/TLR2/TLR1
GO:0031623	receptor internalization	8/536	115/18866	0.016865	0.127343	0.104968	8	GREM1/RAB31/MAGI2/SNCA/ITGB2/ITGB1/GRK4/CAV1
GO:0051261	protein depolymerization	8/536	115/18866	0.016865	0.127343	0.104968	8	TTBK2/NAV3/LMOD1/CLASP1/SWAP70/TMOD1/SVIL/MAP1B
GO:0034767	positive regulation of ion transmembrane transport	10/536	161/18866	0.0168729	0.127343	0.104968	10	JPH2/AKAP6/STAC/SNCA/CX3CL1/RYR2/P2RX7/KCNMB1/ITGB1/FLNA
GO:0007632	visual behavior	5/536	53/18866	0.0170081	0.128172	0.105651	5	SYNPO/KIT/ITGB1/HRH2/ATP1A2
GO:0045216	cell-cell junction organization	12/536	210/18866	0.0172066	0.129474	0.106724	12	SVEP1/CADM3/NLGN2/PIP5K1C/RASSF8/NUMBL/CNTNAP1/VCL/TLN1/SNAI2/RUNX1/CAV1
GO:0051966	regulation of synaptic transmission, glutamatergic	6/536	73/18866	0.0175017	0.131498	0.108392	6	LRRK2/TSHZ3/NLGN2/SERPINE2/GLUL/ATP1A2
GO:0045778	positive regulation of ossification	7/536	94/18866	0.0176079	0.132099	0.108888	7	FAM20C/SFRP2/PRKD1/P2RX7/DDR2/GPM6B/GLI3
GO:0030518	intracellular steroid hormone receptor signaling pathway	8/536	116/18866	0.0176807	0.132447	0.109175	8	RBFOX2/CYP7B1/SFRP1/PRMT2/NR3C1/ESR1/RUNX1/AR
GO:0070555	response to interleukin-1	12/536	211/18866	0.0177928	0.133089	0.109704	12	SNCA/SFRP1/CX3CL1/CCL21/CCL13/CCL7/MAPK11/MAP3K3/IL1RAP/IL1R1/EPO/CD38
GO:0007272	ensheathment of neurons	9/536	139/18866	0.0178673	0.13325	0.109837	9	JAM2/TSPAN2/QKI/SLC25A12/CNTNAP1/TLR2/MYOC/ITGAX/GPC1
GO:0008366	axon ensheathment	9/536	139/18866	0.0178673	0.13325	0.109837	9	JAM2/TSPAN2/QKI/SLC25A12/CNTNAP1/TLR2/MYOC/ITGAX/GPC1
GO:0048880	sensory system development	19/536	394/18866	0.018005	0.134079	0.11052	19	SH3PXD2B/FOXP2/CHRDL1/TENM3/VIM/TWIST1/TUB/TMOD1/RORB/NINJ1/MITF/ITGAM/GPM6A/GLI3/CYP1B1/COL8A2/COL8A1/CACNA1C/ATP2B4
GO:0061448	connective tissue development	14/536	262/18866	0.0180726	0.134305	0.110706	14	SH3PXD2B/CHST11/GREM1/SULF1/KLF7/TRPS1/SNAI2/SFRP2/PRRX1/OXCT1/GLI3/EVC/RUNX3/RUNX1
GO:0010002	cardioblast differentiation	3/536	20/18866	0.0181421	0.134305	0.110706	3	PRICKLE1/GREM1/TBX5
GO:0032769	negative regulation of monooxygenase activity	3/536	20/18866	0.0181421	0.134305	0.110706	3	SNCA/CAV1/ATP2B4
GO:0036303	lymph vessel morphogenesis	3/536	20/18866	0.0181421	0.134305	0.110706	3	SVEP1/PDPN/PTPN14
GO:0031214	biomineral tissue development	10/536	163/18866	0.0182344	0.13456	0.110917	10	SLC24A3/FAM20C/GREM1/GPNMB/TWIST1/P2RX7/DDR2/GPM6B/FOXO1/FGR
GO:0110148	biomineralization	10/536	163/18866	0.0182344	0.13456	0.110917	10	SLC24A3/FAM20C/GREM1/GPNMB/TWIST1/P2RX7/DDR2/GPM6B/FOXO1/FGR
GO:0006584	catecholamine metabolic process	5/536	54/18866	0.0183192	0.13456	0.110917	5	MOXD1/SNCAIP/SNCA/ITGB2/ITGAM
GO:0009712	catechol-containing compound metabolic process	5/536	54/18866	0.0183192	0.13456	0.110917	5	MOXD1/SNCAIP/SNCA/ITGB2/ITGAM
GO:0046777	protein autophosphorylation	13/536	237/18866	0.018338	0.13456	0.110917	13	LRRK2/TNKS1BP1/GREM1/GPNMB/ROS1/PRKD1/DDR2/MAP3K3/KIT/FGR/DYRK1A/CAV1/ALK
GO:0030098	lymphocyte differentiation	18/536	368/18866	0.0184405	0.13456	0.110917	18	NFAM1/PIK3R6/DOCK10/MAFB/ADAM17/SFRP1/PIK3CD/MMP14/LEPR/KIT/ITPKB/ITGB1/MR1/GLI3/CD86/RUNX3/RUNX1/AXL
GO:0002755	MyD88-dependent toll-like receptor signaling pathway	4/536	36/18866	0.0184927	0.13456	0.110917	4	TLR6/TLR5/TLR2/TLR1
GO:0003382	epithelial cell morphogenesis	4/536	36/18866	0.0184927	0.13456	0.110917	4	FRMD6/PALLD/HRH2/AR
GO:0050931	pigment cell differentiation	4/536	36/18866	0.0184927	0.13456	0.110917	4	TYRP1/MITF/KIT/GLI3
GO:0071634	regulation of transforming growth factor beta production	4/536	36/18866	0.0184927	0.13456	0.110917	4	THBS1/CX3CL1/LTBP1/ITGAV
GO:1905332	positive regulation of morphogenesis of an epithelium	4/536	36/18866	0.0184927	0.13456	0.110917	4	GREM1/ITGAX/AR/ALOX12
GO:0031109	microtubule polymerization or depolymerization	8/536	117/18866	0.0185243	0.13456	0.110917	8	TTBK2/NAV3/MAP7D3/NIN/CLASP1/SNCA/MAP1B/DYRK1A
GO:0045446	endothelial cell differentiation	8/536	117/18866	0.0185243	0.13456	0.110917	8	FOXJ2/PDPN/VCL/TNFRSF1A/PTPRS/MSN/RAPGEF1/S1PR3
GO:1903725	regulation of phospholipid metabolic process	7/536	95/18866	0.0185599	0.13456	0.110917	7	TNFAIP8L3/PIK3R6/WDR91/CCL21/PRKD1/KIT/FGR
GO:0032024	positive regulation of insulin secretion	6/536	74/18866	0.0186043	0.13456	0.110917	6	NLGN2/DOC2B/OXCT1/NKX6-1/GLUL/CD38
GO:1903036	positive regulation of response to wounding	6/536	74/18866	0.0186043	0.13456	0.110917	6	CLEC7A/PDPN/THBS1/THBD/MYLK/ITGB1
GO:0009101	glycoprotein biosynthetic process	17/536	342/18866	0.0188014	0.135596	0.111771	17	GALNT18/HS6ST2/TMTC1/GAL3ST4/NECAB1/CHST15/CHST11/ST6GALNAC6/DSE/ST6GALNAC2/HS3ST3B1/CHST3/HS6ST1/TUSC3/ST8SIA1/ST3GAL3/CCL21
GO:0043405	regulation of MAP kinase activity	17/536	342/18866	0.0188014	0.135596	0.111771	17	NRK/PIK3R6/LRRK2/MDFIC/TLR6/MAP3K6/THBS1/SFRP2/SFRP1/MAPK11/P2RX7/MAP3K3/KIT/RAPGEF1/GHR/CAV1/ALK
GO:0046661	male sex differentiation	10/536	164/18866	0.0189448	0.136435	0.112462	10	ZFPM2/MAMLD1/SRD5A1/SFRP2/SFRP1/MMP14/KIT/FLNA/ESR1/AR
GO:0030073	insulin secretion	12/536	213/18866	0.0190099	0.136514	0.112527	12	NLGN2/KLF7/DOC2B/SFRP1/OXCT1/NKX6-1/KCNS3/ITPR1/GLUL/CD38/CACNA1C/ADCY5
GO:0090276	regulation of peptide hormone secretion	12/536	213/18866	0.0190099	0.136514	0.112527	12	NLGN2/KLF7/DOC2B/SFRP1/OXCT1/NKX6-1/KCNS3/ITPR1/GLUL/CD38/CACNA1C/ADCY5
GO:0043406	positive regulation of MAP kinase activity	14/536	264/18866	0.0191632	0.137222	0.113111	14	NRK/PIK3R6/LRRK2/MDFIC/TLR6/MAP3K6/THBS1/MAPK11/P2RX7/MAP3K3/KIT/RAPGEF1/GHR/ALK
GO:0048863	stem cell differentiation	14/536	264/18866	0.0191632	0.137222	0.113111	14	PRICKLE1/GREM1/NRP2/FZD1/TWIST1/TBX5/SNAI2/SFRP1/KIT/HOXB4/GPM6A/ESR1/RUNX1/BCHE
GO:0008543	fibroblast growth factor receptor signaling pathway	8/536	118/18866	0.0193963	0.137782	0.113572	8	FAM20C/FLRT2/RBFOX2/SULF1/THBS1/NGFR/GPC1/FGF7
GO:0002690	positive regulation of leukocyte chemotaxis	7/536	96/18866	0.0195474	0.137782	0.113572	7	SWAP70/THBS4/THBS1/ADAM17/CCL21/CCL7/RAC2
GO:0001706	endoderm formation	5/536	55/18866	0.0196952	0.137782	0.113572	5	MMP14/LAMB3/ITGB2/ITGAV/COL8A1
GO:0008347	glial cell migration	5/536	55/18866	0.0196952	0.137782	0.113572	5	SUN2/SYNE2/CX3CL1/MMP14/GLI3
GO:0035065	regulation of histone acetylation	5/536	55/18866	0.0196952	0.137782	0.113572	5	AUTS2/TWIST1/SNCA/SNAI2/NAP1L2
GO:0032409	regulation of transporter activity	15/536	291/18866	0.0197326	0.137782	0.113572	15	SHISA6/AHNAK/NLGN2/JPH2/AKAP6/TWIST1/STAC/SNCA/SCN4B/RYR2/ITGB1/EPO/CAV1/CASQ2/ATP1A2
GO:0033143	regulation of intracellular steroid hormone receptor signaling pathway	6/536	75/18866	0.0197535	0.137782	0.113572	6	CYP7B1/SFRP1/PRMT2/ESR1/RUNX1/AR
GO:0050805	negative regulation of synaptic transmission	6/536	75/18866	0.0197535	0.137782	0.113572	6	LRRK2/SLC24A2/SNCA/DRD5/CD38/BCHE
GO:0036293	response to decreased oxygen levels	18/536	371/18866	0.0198305	0.137782	0.113572	18	NDNF/CPEB1/TWIST1/TLR2/THBS1/ADAM17/SFRP1/RYR2/RYR1/PAM/MMP14/KCNMB1/KCNMA1/ITPR1/EPO/CD38/CAV1/BACH1
GO:0001781	neutrophil apoptotic process	2/536	8/18866	0.0201369	0.137782	0.113572	2	PIK3CD/ITPKB
GO:0006538	glutamate catabolic process	2/536	8/18866	0.0201369	0.137782	0.113572	2	ADHFE1/GLUL
GO:0009756	carbohydrate mediated signaling	2/536	8/18866	0.0201369	0.137782	0.113572	2	COLEC12/CLEC7A
GO:0010616	negative regulation of cardiac muscle adaptation	2/536	8/18866	0.0201369	0.137782	0.113572	2	FOXO1/ATP2B4
GO:0021814	cell motility involved in cerebral cortex radial glia guided migration	2/536	8/18866	0.0201369	0.137782	0.113572	2	SUN2/SYNE2
GO:0031946	regulation of glucocorticoid biosynthetic process	2/536	8/18866	0.0201369	0.137782	0.113572	2	DKK3/H6PD
GO:0035425	autocrine signaling	2/536	8/18866	0.0201369	0.137782	0.113572	2	FZD1/CX3CL1
GO:0035701	hematopoietic stem cell migration	2/536	8/18866	0.0201369	0.137782	0.113572	2	JAM2/KIT
GO:0035754	B cell chemotaxis	2/536	8/18866	0.0201369	0.137782	0.113572	2	CYP7B1/PIK3CD
GO:0038027	apolipoprotein A-I-mediated signaling pathway	2/536	8/18866	0.0201369	0.137782	0.113572	2	ITGAV/ABCA1
GO:0051890	regulation of cardioblast differentiation	2/536	8/18866	0.0201369	0.137782	0.113572	2	PRICKLE1/TBX5
GO:0060316	positive regulation of ryanodine-sensitive calcium-release channel activity	2/536	8/18866	0.0201369	0.137782	0.113572	2	JPH2/AKAP6
GO:0060355	positive regulation of cell adhesion molecule production	2/536	8/18866	0.0201369	0.137782	0.113572	2	COLEC12/CAV1
GO:0060363	cranial suture morphogenesis	2/536	8/18866	0.0201369	0.137782	0.113572	2	TWIST1/GLI3
GO:0060638	mesenchymal-epithelial cell signaling	2/536	8/18866	0.0201369	0.137782	0.113572	2	TNC/FGF7
GO:0071676	negative regulation of mononuclear cell migration	2/536	8/18866	0.0201369	0.137782	0.113572	2	GREM1/SLIT2
GO:0090045	positive regulation of deacetylase activity	2/536	8/18866	0.0201369	0.137782	0.113572	2	LRRK2/PRKD1
GO:1901620	regulation of smoothened signaling pathway involved in dorsal/ventral neural tube patterning	2/536	8/18866	0.0201369	0.137782	0.113572	2	GPR161/PRKACB
GO:1901979	regulation of inward rectifier potassium channel activity	2/536	8/18866	0.0201369	0.137782	0.113572	2	ITGB1/CAV1
GO:1902744	negative regulation of lamellipodium organization	2/536	8/18866	0.0201369	0.137782	0.113572	2	SLIT2/PLXNB3
GO:1903243	negative regulation of cardiac muscle hypertrophy in response to stress	2/536	8/18866	0.0201369	0.137782	0.113572	2	FOXO1/ATP2B4
GO:2000794	regulation of epithelial cell proliferation involved in lung morphogenesis	2/536	8/18866	0.0201369	0.137782	0.113572	2	FOXP2/FGF7
GO:2001187	positive regulation of CD8-positive, alpha-beta T cell activation	2/536	8/18866	0.0201369	0.137782	0.113572	2	RUNX3/RUNX1
GO:0003018	vascular process in circulatory system	11/536	190/18866	0.020179	0.137782	0.113572	11	SCPEP1/SLIT2/SOD2/KCNMB1/KCNMA1/HRH2/DRD5/CD38/CAV1/ATP1A2/ALOX12
GO:0071902	positive regulation of protein serine/threonine kinase activity	17/536	345/18866	0.0202725	0.137782	0.113572	17	NRK/PIK3R6/LRRK2/MDFIC/TLR6/MAP3K6/THBS1/ADAM17/SNCA/MAPK11/P2RX7/MAP3K3/KIT/RAPGEF1/GHR/ATP2B4/ALK
GO:0045730	respiratory burst	4/536	37/18866	0.0202813	0.137782	0.113572	4	CLEC7A/RAC2/PIK3CD/NCF2
GO:0062208	positive regulation of pattern recognition receptor signaling pathway	4/536	37/18866	0.0202813	0.137782	0.113572	4	TLR5/TLR2/TLR1/CAV1
GO:0086010	membrane depolarization during action potential	4/536	37/18866	0.0202813	0.137782	0.113572	4	SCN7A/SCN4B/CACNA1C/ATP1A2
GO:0097242	amyloid-beta clearance	4/536	37/18866	0.0202813	0.137782	0.113572	4	MARCO/MSR1/ITGB2/ITGAM
GO:0050764	regulation of phagocytosis	7/536	97/18866	0.0205711	0.138511	0.114173	7	CLEC7A/RAB31/TUB/TLR2/ITGAV/RAPGEF1/FGR
GO:0071674	mononuclear cell migration	7/536	97/18866	0.0205711	0.138511	0.114173	7	GREM1/SLIT2/THBS1/CX3CL1/CCL21/CCL13/CCL7
GO:0098659	inorganic cation import across plasma membrane	7/536	97/18866	0.0205711	0.138511	0.114173	7	SLC24A2/ABCC9/SLC12A4/KCNJ15/KCNJ5/ATP2B4/ATP1A2
GO:0099587	inorganic ion import across plasma membrane	7/536	97/18866	0.0205711	0.138511	0.114173	7	SLC24A2/ABCC9/SLC12A4/KCNJ15/KCNJ5/ATP2B4/ATP1A2
GO:0032288	myelin assembly	3/536	21/18866	0.0207283	0.138511	0.114173	3	CNTNAP1/TLR2/GPC1
GO:0046823	negative regulation of nucleocytoplasmic transport	3/536	21/18866	0.0207283	0.138511	0.114173	3	RAB23/MDFIC/PKIA
GO:0061162	establishment of monopolar cell polarity	3/536	21/18866	0.0207283	0.138511	0.114173	3	MYO9A/MSN/MAP1B
GO:0090312	positive regulation of protein deacetylation	3/536	21/18866	0.0207283	0.138511	0.114173	3	LRRK2/PRKD1/DYRK1A
GO:0098698	postsynaptic specialization assembly	3/536	21/18866	0.0207283	0.138511	0.114173	3	NLGN2/PTPRS/IL1RAP
GO:0099515	actin filament-based transport	3/536	21/18866	0.0207283	0.138511	0.114173	3	SUN2/SYNE2/MYO1B
GO:0140131	positive regulation of lymphocyte chemotaxis	3/536	21/18866	0.0207283	0.138511	0.114173	3	ADAM17/CCL21/CCL7
GO:1903055	positive regulation of extracellular matrix organization	3/536	21/18866	0.0207283	0.138511	0.114173	3	CLASP1/PDPN/DDR2
GO:0051051	negative regulation of transport	22/536	483/18866	0.0207464	0.138511	0.114173	22	LRRK2/TRIM9/RAB23/MDFIC/KLF7/TWIST1/TNFRSF1A/TLR2/THBS1/SNCA/SFRP1/PRKD1/PKIA/SERPINE2/MAP1B/ITGAV/GPM6B/GABRE/EPO/CAV1/CASQ2/ATP1A2
GO:0008306	associative learning	6/536	76/18866	0.02095	0.139685	0.115141	6	SYNPO/KIT/ITGB1/HRH2/DRD5/ATP1A2
GO:0043113	receptor clustering	5/536	56/18866	0.0211373	0.140748	0.116017	5	SHISA6/AGRN/MAGI2/ITGB2/FLNA
GO:0014020	primary neural tube formation	7/536	98/18866	0.0216316	0.143848	0.118573	7	PRICKLE1/FZD1/LUZP1/TWIST1/SFRP2/SFRP1/PRKACB
GO:0050921	positive regulation of chemotaxis	9/536	144/18866	0.0219352	0.145675	0.120078	9	SWAP70/SLIT2/THBS4/THBS1/ADAM17/CCL21/CCL7/RAC2/PRKD1
GO:0007156	homophilic cell adhesion via plasma membrane adhesion molecules	10/536	168/18866	0.0219902	0.145848	0.120221	10	HMCN1/CADM3/TENM3/PALLD/CLSTN1/MYOT/PLXNB3/PCDH9/PCDHGC3/ITGB1
GO:0071392	cellular response to estradiol stimulus	4/536	38/18866	0.0221727	0.14605	0.120387	4	NRIP1/SRD5A1/SFRP1/ESR1
GO:0071604	transforming growth factor beta production	4/536	38/18866	0.0221727	0.14605	0.120387	4	THBS1/CX3CL1/LTBP1/ITGAV
GO:0086005	ventricular cardiac muscle cell action potential	4/536	38/18866	0.0221727	0.14605	0.120387	4	RYR2/KCNJ5/CAV1/CACNA1C
GO:2000403	positive regulation of lymphocyte migration	4/536	38/18866	0.0221727	0.14605	0.120387	4	JAM2/ADAM17/CCL21/CCL7
GO:0032612	interleukin-1 production	8/536	121/18866	0.0221875	0.14605	0.120387	8	CLEC7A/TLR6/CX3CL1/P2RX7/IFI16/MR1/S1PR3/ABCA1
GO:0030500	regulation of bone mineralization	6/536	77/18866	0.0221947	0.14605	0.120387	6	FAM20C/GREM1/TWIST1/P2RX7/DDR2/GPM6B
GO:0030041	actin filament polymerization	11/536	193/18866	0.0223558	0.146918	0.121103	11	FHOD3/EVL/LMOD1/CDC42EP3/WASF2/SLIT2/PSTPIP2/GAS7/TMOD1/SVIL/CCL21
GO:0030099	myeloid cell differentiation	20/536	431/18866	0.0223877	0.146936	0.121117	20	RAB7B/CD109/FAM20C/RBFOX2/WASF2/TSPAN2/MAFB/DYRK3/TLR2/THBS1/SFRP1/PRKCQ/PIK3CD/MITF/KIT/ITPKB/IFI16/EPO/RUNX1/ACTN1
GO:0030520	intracellular estrogen receptor signaling pathway	5/536	57/18866	0.0226465	0.147827	0.121852	5	RBFOX2/CYP7B1/ESR1/RUNX1/AR
GO:0046854	phosphatidylinositol phosphorylation	5/536	57/18866	0.0226465	0.147827	0.121852	5	PIK3R6/TTC7B/PIP5K1C/PIK3CD/ITPKB
GO:0061005	cell differentiation involved in kidney development	5/536	57/18866	0.0226465	0.147827	0.121852	5	GREM1/WWTR1/BASP1/MAGI2/GLI3
GO:0097120	receptor localization to synapse	5/536	57/18866	0.0226465	0.147827	0.121852	5	SHISA6/KIF17/GRIP1/CLSTN1/GPC6
GO:0016197	endosomal transport	13/536	244/18866	0.0226703	0.147827	0.121852	13	RAB7B/LRRK2/SNX18/MICALL1/TBC1D10A/ANKRD50/EHD2/GRIP1/DENND5A/BVES/ARL4C/DCLK1/ABCA1
GO:0050830	defense response to Gram-positive bacterium	7/536	99/18866	0.0227293	0.14802	0.122011	7	SSC5D/TLR2/ADAM17/P2RX7/MR1/FGR/CTSG
GO:0043244	regulation of protein-containing complex disassembly	8/536	122/18866	0.0231778	0.150746	0.124258	8	TTBK2/NAV3/LMOD1/CLASP1/SWAP70/TMOD1/SVIL/MAP1B
GO:0061045	negative regulation of wound healing	6/536	78/18866	0.0234883	0.151899	0.125209	6	CD109/CLASP1/THBS1/THBD/SERPINE2/ALOX12
GO:0032928	regulation of superoxide anion generation	3/536	22/18866	0.023506	0.151899	0.125209	3	CLEC7A/ITGB2/ITGAM
GO:0046058	cAMP metabolic process	3/536	22/18866	0.023506	0.151899	0.125209	3	PDE10A/ADCY5/ADCY2
GO:0061339	establishment or maintenance of monopolar cell polarity	3/536	22/18866	0.023506	0.151899	0.125209	3	MYO9A/MSN/MAP1B
GO:0071359	cellular response to dsRNA	3/536	22/18866	0.023506	0.151899	0.125209	3	COLEC12/P2RX7/CAV1
GO:0044344	cellular response to fibroblast growth factor stimulus	9/536	146/18866	0.0237349	0.153181	0.126266	9	FAM20C/FLRT2/RBFOX2/SULF1/THBS1/SFRP1/NGFR/GPC1/FGF7
GO:0010737	protein kinase A signaling	4/536	39/18866	0.0241683	0.154357	0.127235	4	LRRK2/PDE10A/AKAP6/PRKACB
GO:0010837	regulation of keratinocyte proliferation	4/536	39/18866	0.0241683	0.154357	0.127235	4	CD109/SNAI2/PRKD1/FGF7
GO:0033146	regulation of intracellular estrogen receptor signaling pathway	4/536	39/18866	0.0241683	0.154357	0.127235	4	CYP7B1/ESR1/RUNX1/AR
GO:0071709	membrane assembly	4/536	39/18866	0.0241683	0.154357	0.127235	4	NLGN2/MAGI2/CAV2/CAV1
GO:0086091	regulation of heart rate by cardiac conduction	4/536	39/18866	0.0241683	0.154357	0.127235	4	SCN4B/KCNJ5/CAV1/CACNA1C
GO:1901021	positive regulation of calcium ion transmembrane transporter activity	4/536	39/18866	0.0241683	0.154357	0.127235	4	JPH2/AKAP6/STAC/RYR2
GO:0000768	syncytium formation by plasma membrane fusion	5/536	58/18866	0.0242237	0.154357	0.127235	5	CD109/JAM2/PLEKHO1/EHD2/PTGFRN
GO:0002011	morphogenesis of an epithelial sheet	5/536	58/18866	0.0242237	0.154357	0.127235	5	CLASP1/PDPN/ADAM17/HOXB4/FLNA
GO:0002886	regulation of myeloid leukocyte mediated immunity	5/536	58/18866	0.0242237	0.154357	0.127235	5	PRAM1/RAC2/ITGB2/ITGAM/FGR
GO:0140253	cell-cell fusion	5/536	58/18866	0.0242237	0.154357	0.127235	5	CD109/JAM2/PLEKHO1/EHD2/PTGFRN
GO:0006809	nitric oxide biosynthetic process	6/536	79/18866	0.0248314	0.15783	0.130098	6	CLEC7A/TLR6/ITGB2/CYP1B1/CAV1/ATP2B4
GO:0043536	positive regulation of blood vessel endothelial cell migration	6/536	79/18866	0.0248314	0.15783	0.130098	6	AKT3/THBS1/ADAM17/PRKD1/MAP3K3/ALOX12
GO:0032637	interleukin-8 production	7/536	101/18866	0.025039	0.158891	0.130972	7	SSC5D/CLEC7A/MAPKBP1/TLR6/TLR5/TLR2/TLR1
GO:0060537	muscle tissue development	19/536	409/18866	0.025319	0.158891	0.130972	19	FOXP2/FHOD3/JPH2/GREM1/ZFPM2/BVES/AKAP6/TWIST1/TBX5/SVIL/RYR2/RYR1/MAPK11/MYLK/ITGB1/GPC1/CSRP1/CAV2/CAV1
GO:0050714	positive regulation of protein secretion	10/536	172/18866	0.0253764	0.158891	0.130972	10	CLEC9A/NLGN2/DOC2B/TLR2/P2RX7/OXCT1/NKX6-1/GLUL/FGR/CD38
GO:0001542	ovulation from ovarian follicle	2/536	9/18866	0.0254087	0.158891	0.130972	2	ADAMTS1/NRIP1
GO:0010911	regulation of isomerase activity	2/536	9/18866	0.0254087	0.158891	0.130972	2	ITGB2/ITGAM
GO:0010912	positive regulation of isomerase activity	2/536	9/18866	0.0254087	0.158891	0.130972	2	ITGB2/ITGAM
GO:0014012	peripheral nervous system axon regeneration	2/536	9/18866	0.0254087	0.158891	0.130972	2	MAP1B/TNC
GO:0036363	transforming growth factor beta activation	2/536	9/18866	0.0254087	0.158891	0.130972	2	LTBP1/ITGAV
GO:0045762	positive regulation of adenylate cyclase activity	2/536	9/18866	0.0254087	0.158891	0.130972	2	DRD5/CACNA1C
GO:0060693	regulation of branching involved in salivary gland morphogenesis	2/536	9/18866	0.0254087	0.158891	0.130972	2	SNAI2/FGF7
GO:0098976	excitatory chemical synaptic transmission	2/536	9/18866	0.0254087	0.158891	0.130972	2	SHISA6/PDLIM4
GO:1904177	regulation of adipose tissue development	2/536	9/18866	0.0254087	0.158891	0.130972	2	SH3PXD2B/KLF7
GO:2000807	regulation of synaptic vesicle clustering	2/536	9/18866	0.0254087	0.158891	0.130972	2	NLGN2/MAGI2
GO:0051216	cartilage development	11/536	197/18866	0.0255195	0.159386	0.13138	11	CHST11/GREM1/SULF1/TRPS1/SNAI2/SFRP2/PRRX1/GLI3/EVC/RUNX3/RUNX1
GO:0010632	regulation of epithelial cell migration	15/536	301/18866	0.0257347	0.160531	0.132324	15	GLIPR2/EVL/CLASP1/AKT3/SLIT2/NRP2/THBS1/ADAM17/PRKD1/MAP3K3/MCC/GLUL/FGF7/ATP2B4/ALOX12
GO:0031102	neuron projection regeneration	5/536	59/18866	0.02587	0.160579	0.132363	5	RGMA/PTPRS/PRRX1/MAP1B/TNC
GO:0032387	negative regulation of intracellular transport	5/536	59/18866	0.02587	0.160579	0.132363	5	LRRK2/RAB23/MDFIC/PKIA/MAP1B
GO:0042306	regulation of protein import into nucleus	5/536	59/18866	0.02587	0.160579	0.132363	5	RAB23/MDFIC/PKIA/GLI3/FLNA
GO:0051058	negative regulation of small GTPase mediated signal transduction	5/536	59/18866	0.02587	0.160579	0.132363	5	ARHGAP25/SLIT2/MYOC/ITGB1/RAPGEF1
GO:0048678	response to axon injury	6/536	80/18866	0.0262249	0.16096	0.132678	6	RGMA/PTPRS/MAP1B/TNC/EPO/DPYSL3
GO:0060840	artery development	7/536	102/18866	0.026252	0.16096	0.132678	7	PRICKLE1/LUZP1/PRRX1/NGFR/MYLK/LTBP1/GLI3
GO:0010719	negative regulation of epithelial to mesenchymal transition	4/536	40/18866	0.026269	0.16096	0.132678	4	DACT3/TBX5/SFRP2/SFRP1
GO:0051281	positive regulation of release of sequestered calcium ion into cytosol	4/536	40/18866	0.026269	0.16096	0.132678	4	JPH2/AKAP6/SNCA/CX3CL1
GO:0071526	semaphorin-plexin signaling pathway	4/536	40/18866	0.026269	0.16096	0.132678	4	NRP2/PLXNB3/PLXNA1/FLNA
GO:0006937	regulation of muscle contraction	10/536	173/18866	0.0262783	0.16096	0.132678	10	KCNB2/RYR2/KIT/KCNMA1/FLNA/CNN1/CAV1/CASQ2/CACNA1C/ATP1A2
GO:0099173	postsynapse organization	10/536	173/18866	0.0262783	0.16096	0.132678	10	SHISA6/LRRK2/NLGN2/DOCK10/WASF2/MAGI2/NRP2/PTPRS/IL1RAP/ACTN1
GO:0043112	receptor metabolic process	11/536	198/18866	0.0263587	0.16096	0.132678	11	GREM1/BVES/RAB31/MAGI2/VLDLR/SNCA/ITGB2/ITGB1/ITGAV/GRK4/CAV1
GO:0002237	response to molecule of bacterial origin	17/536	356/18866	0.0264303	0.16096	0.132678	17	SSC5D/PLSCR4/TLR6/VIM/TLR2/TLR1/THBD/ADAM17/SNCA/CX3CL1/P2RX7/FMO1/EPO/CTSG/CD86/AXL/ABCA1
GO:0043576	regulation of respiratory gaseous exchange	3/536	23/18866	0.026475	0.16096	0.132678	3	TSHZ3/NLGN2/ATP1A2
GO:0043586	tongue development	3/536	23/18866	0.026475	0.16096	0.132678	3	BNC2/KIT/GLI3
GO:0060445	branching involved in salivary gland morphogenesis	3/536	23/18866	0.026475	0.16096	0.132678	3	SNAI2/PLXNA1/FGF7
GO:0071305	cellular response to vitamin D	3/536	23/18866	0.026475	0.16096	0.132678	3	SNAI2/SFRP1/TNC
GO:0071404	cellular response to low-density lipoprotein particle stimulus	3/536	23/18866	0.026475	0.16096	0.132678	3	ITGB2/ITGB1/ABCA1
GO:0086012	membrane depolarization during cardiac muscle cell action potential	3/536	23/18866	0.026475	0.16096	0.132678	3	SCN4B/CACNA1C/ATP1A2
GO:2000050	regulation of non-canonical Wnt signaling pathway	3/536	23/18866	0.026475	0.16096	0.132678	3	RSPO3/SFRP2/SFRP1
GO:2000773	negative regulation of cellular senescence	3/536	23/18866	0.026475	0.16096	0.132678	3	AKT3/TWIST1/MAP3K3
GO:0014074	response to purine-containing compound	9/536	149/18866	0.0266283	0.161697	0.133285	9	ABCC9/AKAP6/THBD/SRD5A1/RYR2/RYR1/P2RX7/RAPGEF1/CASQ2
GO:0001654	eye development	18/536	384/18866	0.0268049	0.162573	0.134008	18	SH3PXD2B/FOXP2/CHRDL1/TENM3/VIM/TWIST1/TUB/TMOD1/RORB/NINJ1/MITF/GPM6A/GLI3/CYP1B1/COL8A2/COL8A1/CACNA1C/ATP2B4
GO:0010256	endomembrane system organization	21/536	468/18866	0.027067	0.163966	0.135155	21	GOLGA8R/GOLGA8N/LRRK2/MICALL1/PLEKHF1/PARP11/PLSCR4/A4GALT/EHD2/TOR1AIP1/ATL3/SUN2/CLASP1/PLEKHM2/PRKD1/SERPINE2/P2RX7/CAV2/CAV1/AR/ABCA1
GO:0001655	urogenital system development	16/536	330/18866	0.0271577	0.164317	0.135445	16	LRRK2/IRX1/GREM1/WWTR1/SULF1/BASP1/MAGI2/ADAMTS1/CYP7B1/SLIT2/SRD5A1/SFRP1/TNC/GLI3/ESR1/AR
GO:0006949	syncytium formation	5/536	60/18866	0.0275861	0.166271	0.137055	5	CD109/JAM2/PLEKHO1/EHD2/PTGFRN
GO:0097755	positive regulation of blood vessel diameter	5/536	60/18866	0.0275861	0.166271	0.137055	5	SCPEP1/SOD2/KCNMB1/KCNMA1/ALOX12
GO:0035107	appendage morphogenesis	9/536	150/18866	0.0276457	0.166271	0.137055	9	RNF165/CHST11/GREM1/TWIST1/TBX5/SFRP2/PRRX1/GLI3/CACNA1C
GO:0035108	limb morphogenesis	9/536	150/18866	0.0276457	0.166271	0.137055	9	RNF165/CHST11/GREM1/TWIST1/TBX5/SFRP2/PRRX1/GLI3/CACNA1C
GO:0035148	tube formation	9/536	150/18866	0.0276457	0.166271	0.137055	9	PRICKLE1/IRX1/GREM1/FZD1/LUZP1/TWIST1/SFRP2/SFRP1/PRKACB
GO:2000377	regulation of reactive oxygen species metabolic process	11/536	200/18866	0.0280967	0.168782	0.139125	11	CLEC7A/TLR6/THBS1/SNCA/RAC2/ITGB2/ITGAM/FOXO1/CYP1B1/CAV1/ATP2B4
GO:0071692	protein localization to extracellular region	21/536	470/18866	0.0281711	0.169027	0.139327	21	CLEC9A/NLGN2/TLR6/KLF7/DOC2B/TLR5/TLR2/TLR1/SFRP1/PAM/P2RX7/OXCT1/NKX6-1/LTBP1/KCNS3/ITPR1/GLUL/FGR/CD38/CACNA1C/ADCY5
GO:0035136	forelimb morphogenesis	4/536	41/18866	0.0284759	0.169567	0.139772	4	RNF165/TWIST1/TBX5/CACNA1C
GO:0071548	response to dexamethasone	4/536	41/18866	0.0284759	0.169567	0.139772	4	SRD5A1/NR3C1/FOXO1/EPO
GO:0008037	cell recognition	12/536	226/18866	0.0284883	0.169567	0.139772	12	GLIPR1L2/COLEC12/CNTNAP3/CLEC7A/CRTAC1/ST6GALNAC6/PALLD/ZAN/TUB/CCL21/NCAM2/MSN
GO:0043010	camera-type eye development	16/536	332/18866	0.0284963	0.169567	0.139772	16	FOXP2/TENM3/VIM/TWIST1/TUB/TMOD1/RORB/NINJ1/MITF/GPM6A/GLI3/CYP1B1/COL8A2/COL8A1/CACNA1C/ATP2B4
GO:0001704	formation of primary germ layer	8/536	127/18866	0.028598	0.169567	0.139772	8	SFRP2/MMP14/LAMB3/ITGB4/ITGB2/ITGB1/ITGAV/COL8A1
GO:0014066	regulation of phosphatidylinositol 3-kinase signaling	8/536	127/18866	0.028598	0.169567	0.139772	8	PIP5K1C/TWIST1/PIK3CD/SERPINE2/MYOC/KIT/FGR/EPO
GO:0017015	regulation of transforming growth factor beta receptor signaling pathway	8/536	127/18866	0.028598	0.169567	0.139772	8	CD109/CHST11/DKK3/THBS1/ADAM17/LTBP1/CAV2/CAV1
GO:0030326	embryonic limb morphogenesis	8/536	127/18866	0.028598	0.169567	0.139772	8	CHST11/GREM1/TWIST1/TBX5/SFRP2/PRRX1/GLI3/CACNA1C
GO:0035113	embryonic appendage morphogenesis	8/536	127/18866	0.028598	0.169567	0.139772	8	CHST11/GREM1/TWIST1/TBX5/SFRP2/PRRX1/GLI3/CACNA1C
GO:1900180	regulation of protein localization to nucleus	8/536	127/18866	0.028598	0.169567	0.139772	8	RAB23/MDFIC/DCLK1/PKIA/NGFR/GLUL/GLI3/FLNA
GO:0002221	pattern recognition receptor signaling pathway	11/536	201/18866	0.028996	0.171724	0.141551	11	RAB7B/COLEC12/TLR6/TLR5/TLR2/TLR1/PTPRS/ITGB2/ITGAM/ESR1/CAV1
GO:0010634	positive regulation of epithelial cell migration	10/536	176/18866	0.0291217	0.172266	0.141997	10	GLIPR2/CLASP1/AKT3/NRP2/THBS1/ADAM17/PRKD1/MAP3K3/FGF7/ALOX12
GO:0018209	peptidyl-serine modification	16/536	333/18866	0.0291837	0.17243	0.142133	16	TTBK2/LRRK2/TNKS1BP1/NDNF/SPOCK3/AKT3/DCLK1/DYRK3/SNCA/SFRP2/PRKCQ/PRKD1/EPO/DYRK1A/CAV1/ATP2B4
GO:2000756	regulation of peptidyl-lysine acetylation	5/536	61/18866	0.0293728	0.173344	0.142886	5	AUTS2/TWIST1/SNCA/SNAI2/NAP1L2
GO:0003181	atrioventricular valve morphogenesis	3/536	24/18866	0.0296347	0.173467	0.142987	3	TWIST1/TBX5/SLIT3
GO:0021544	subpallium development	3/536	24/18866	0.0296347	0.173467	0.142987	3	LRRK2/FOXP2/GLI3
GO:0021801	cerebral cortex radial glia guided migration	3/536	24/18866	0.0296347	0.173467	0.142987	3	SUN2/SYNE2/GLI3
GO:0021904	dorsal/ventral neural tube patterning	3/536	24/18866	0.0296347	0.173467	0.142987	3	GPR161/PRKACB/GLI3
GO:0022030	telencephalon glial cell migration	3/536	24/18866	0.0296347	0.173467	0.142987	3	SUN2/SYNE2/GLI3
GO:0033622	integrin activation	3/536	24/18866	0.0296347	0.173467	0.142987	3	TLN1/CX3CL1/COL16A1
GO:2000209	regulation of anoikis	3/536	24/18866	0.0296347	0.173467	0.142987	3	SNAI2/ITGB1/CAV1
GO:0072089	stem cell proliferation	8/536	128/18866	0.0297787	0.174107	0.143514	8	LRRK2/NUMBL/SNAI2/SFRP2/CX3CL1/GLI3/FBLN1/RUNX1
GO:0034341	response to interferon-gamma	11/536	202/18866	0.0299157	0.174705	0.144007	11	RAB7B/EVL/TRIM22/VIM/TLR2/SNCA/CX3CL1/CCL21/CCL13/CCL7/HLA-DQA1
GO:0055117	regulation of cardiac muscle contraction	6/536	83/18866	0.0307136	0.177046	0.145937	6	RYR2/FLNA/CAV1/CASQ2/CACNA1C/ATP1A2
GO:0002576	platelet degranulation	8/536	129/18866	0.0309924	0.177046	0.145937	8	CD109/VCL/TLN1/THBS1/FLNA/F13A1/F8/ACTN1
GO:1903844	regulation of cellular response to transforming growth factor beta stimulus	8/536	129/18866	0.0309924	0.177046	0.145937	8	CD109/CHST11/DKK3/THBS1/ADAM17/LTBP1/CAV2/CAV1
GO:0006836	neurotransmitter transport	12/536	229/18866	0.0310908	0.177046	0.145937	12	LRRK2/TRIM9/PIP5K1C/SNCAIP/DOC2B/SNCA/SLC1A3/P2RX7/ITGB1/GPM6B/GLUL/ATP1A2
GO:0006171	cAMP biosynthetic process	2/536	10/18866	0.0311715	0.177046	0.145937	2	ADCY5/ADCY2
GO:0010749	regulation of nitric oxide mediated signal transduction	2/536	10/18866	0.0311715	0.177046	0.145937	2	THBS1/ATP2B4
GO:0031943	regulation of glucocorticoid metabolic process	2/536	10/18866	0.0311715	0.177046	0.145937	2	DKK3/H6PD
GO:0034135	regulation of toll-like receptor 2 signaling pathway	2/536	10/18866	0.0311715	0.177046	0.145937	2	TLR6/TLR1
GO:0034163	regulation of toll-like receptor 9 signaling pathway	2/536	10/18866	0.0311715	0.177046	0.145937	2	RAB7B/PTPRS
GO:0034651	cortisol biosynthetic process	2/536	10/18866	0.0311715	0.177046	0.145937	2	DKK3/H6PD
GO:0035581	sequestering of extracellular ligand from receptor	2/536	10/18866	0.0311715	0.177046	0.145937	2	GREM1/LTBP1
GO:0044857	plasma membrane raft organization	2/536	10/18866	0.0311715	0.177046	0.145937	2	CAV2/CAV1
GO:0051918	negative regulation of fibrinolysis	2/536	10/18866	0.0311715	0.177046	0.145937	2	THBS1/THBD
GO:0060068	vagina development	2/536	10/18866	0.0311715	0.177046	0.145937	2	ESR1/AXL
GO:0060346	bone trabecula formation	2/536	10/18866	0.0311715	0.177046	0.145937	2	GREM1/SFRP1
GO:0060502	epithelial cell proliferation involved in lung morphogenesis	2/536	10/18866	0.0311715	0.177046	0.145937	2	FOXP2/FGF7
GO:0060513	prostatic bud formation	2/536	10/18866	0.0311715	0.177046	0.145937	2	SULF1/AR
GO:0070099	regulation of chemokine-mediated signaling pathway	2/536	10/18866	0.0311715	0.177046	0.145937	2	SLIT2/SLIT3
GO:0071670	smooth muscle cell chemotaxis	2/536	10/18866	0.0311715	0.177046	0.145937	2	PARVA/SLIT2
GO:1901725	regulation of histone deacetylase activity	2/536	10/18866	0.0311715	0.177046	0.145937	2	LRRK2/PRKD1
GO:1902645	tertiary alcohol biosynthetic process	2/536	10/18866	0.0311715	0.177046	0.145937	2	DKK3/H6PD
GO:1904338	regulation of dopaminergic neuron differentiation	2/536	10/18866	0.0311715	0.177046	0.145937	2	SFRP2/SFRP1
GO:0034113	heterotypic cell-cell adhesion	5/536	62/18866	0.031231	0.177046	0.145937	5	PARVA/ITGB2/ITGB1/ITGAX/ITGAV
GO:0048488	synaptic vesicle endocytosis	5/536	62/18866	0.031231	0.177046	0.145937	5	LRRK2/NLGN2/PIP5K1C/STON1/SNCA
GO:0140238	presynaptic endocytosis	5/536	62/18866	0.031231	0.177046	0.145937	5	LRRK2/NLGN2/PIP5K1C/STON1/SNCA
GO:1904589	regulation of protein import	5/536	62/18866	0.031231	0.177046	0.145937	5	RAB23/MDFIC/PKIA/GLI3/FLNA
GO:0001841	neural tube formation	7/536	106/18866	0.0315038	0.178392	0.147046	7	PRICKLE1/FZD1/LUZP1/TWIST1/SFRP2/SFRP1/PRKACB
GO:0001558	regulation of cell growth	19/536	420/18866	0.0319777	0.180532	0.148811	19	DACT3/DCBLD2/GREM1/CLSTN1/AKAP6/SLIT2/ADAM17/SMARCA2/SLIT3/SFRP2/SFRP1/ROS1/PTPRS/PRKCQ/SERPINE2/NKX6-1/MMP14/MAP1B/CD38
GO:0002262	myeloid cell homeostasis	9/536	154/18866	0.0319894	0.180532	0.148811	9	RBFOX2/MAFB/DYRK3/ADAM17/PIK3CD/KIT/ITPKB/EPO/AXL
GO:0010977	negative regulation of neuron projection development	9/536	154/18866	0.0319894	0.180532	0.148811	9	LRRK2/RGMA/DENND5A/SLIT2/VIM/PTPRS/NGFR/DPYSL3/CD38
GO:0048469	cell maturation	10/536	179/18866	0.0321767	0.181386	0.149515	10	AGRN/LRRK2/CLEC7A/FAM20C/CX3CL1/CCL21/NKX6-1/MYOC/EPO/AXL
GO:0010769	regulation of cell morphogenesis involved in differentiation	15/536	310/18866	0.0322158	0.181403	0.149529	15	CHODL/LRRK2/NIN/LZTS1/PDPN/SLIT2/PTPRS/PLXNB3/PLXNA1/NKX6-1/NGFR/MYOC/MAP1B/FLNA/FBLN1
GO:0030279	negative regulation of ossification	6/536	84/18866	0.0323146	0.181756	0.14982	6	RANBP3L/TWIST2/GREM1/TWIST1/SFRP1/RORB
GO:2001237	negative regulation of extrinsic apoptotic signaling pathway	7/536	107/18866	0.0329191	0.184083	0.151738	7	THBS1/SNAI2/SFRP2/CX3CL1/ITGAV/EYA4/AR
GO:0010592	positive regulation of lamellipodium assembly	3/536	25/18866	0.0329842	0.184083	0.151738	3	AUTS2/WASF2/RAC2
GO:0010738	regulation of protein kinase A signaling	3/536	25/18866	0.0329842	0.184083	0.151738	3	LRRK2/PDE10A/AKAP6
GO:0043302	positive regulation of leukocyte degranulation	3/536	25/18866	0.0329842	0.184083	0.151738	3	ITGB2/ITGAM/FGR
GO:0046639	negative regulation of alpha-beta T cell differentiation	3/536	25/18866	0.0329842	0.184083	0.151738	3	GLI3/RUNX3/RUNX1
GO:0051894	positive regulation of focal adhesion assembly	3/536	25/18866	0.0329842	0.184083	0.151738	3	SFRP1/MYOC/COL16A1
GO:0060571	morphogenesis of an epithelial fold	3/536	25/18866	0.0329842	0.184083	0.151738	3	SULF1/LUZP1/AR
GO:0030509	BMP signaling pathway	9/536	155/18866	0.0331452	0.184776	0.152309	9	RNF165/CHRDL1/RGMA/GREM1/SULF1/FZD1/SFRP2/SFRP1/NEO1
GO:0090317	negative regulation of intracellular protein transport	4/536	43/18866	0.0332112	0.184939	0.152443	4	LRRK2/RAB23/MDFIC/PKIA
GO:0071383	cellular response to steroid hormone stimulus	11/536	206/18866	0.0338035	0.18803	0.154991	11	RBFOX2/CYP7B1/SRD5A1/SFRP1/PRMT2/NR3C1/FOXO1/ESR1/RUNX1/ATP1A2/AR
GO:0035418	protein localization to synapse	6/536	85/18866	0.0339689	0.188741	0.155577	6	SHISA6/KIF17/NLGN2/GRIP1/CLSTN1/GPC6
GO:0000187	activation of MAPK activity	9/536	156/18866	0.0343297	0.190352	0.156905	9	LRRK2/MDFIC/MAP3K6/THBS1/MAPK11/P2RX7/KIT/GHR/ALK
GO:0045619	regulation of lymphocyte differentiation	10/536	181/18866	0.0343345	0.190352	0.156905	10	NFAM1/PIK3R6/SFRP1/MMP14/ITPKB/GLI3/CD86/RUNX3/RUNX1/AXL
GO:0043542	endothelial cell migration	14/536	286/18866	0.0346775	0.192042	0.158299	14	GREM1/AKT3/SLIT2/NRP2/THBS1/ADAM17/PRKD1/MAP3K3/ITGB2/ITGB1/GLUL/CYP1B1/ATP2B4/ALOX12
GO:0007188	adenylate cyclase-modulating G protein-coupled receptor signaling pathway	12/536	233/18866	0.0348212	0.192496	0.158673	12	GPR161/WASF2/MARCO/PRKACB/GABBR1/FLNA/S1PR3/DRD5/ATP2B4/ADCY5/ADCY2/ABCA1
GO:0042476	odontogenesis	8/536	132/18866	0.034836	0.192496	0.158673	8	FAM20C/TWIST1/PAM/NGFR/NFIC/TNC/GLI3/FOXO1
GO:0046637	regulation of alpha-beta T cell differentiation	5/536	64/18866	0.0351641	0.193884	0.159817	5	ITPKB/GLI3/CD86/RUNX3/RUNX1
GO:2000401	regulation of lymphocyte migration	5/536	64/18866	0.0351641	0.193884	0.159817	5	JAM2/ADAM17/CCL21/CCL7/MSN
GO:0007611	learning or memory	13/536	260/18866	0.035368	0.194795	0.160567	13	FOXP2/SLC24A2/SYNPO/NRXN3/VLDLR/TLR2/KIT/ITGB1/HRH2/DRD5/BRINP1/BCHE/ATP1A2
GO:0071346	cellular response to interferon-gamma	10/536	182/18866	0.0354504	0.195035	0.160765	10	RAB7B/EVL/TRIM22/VIM/TLR2/CX3CL1/CCL21/CCL13/CCL7/HLA-DQA1
GO:0010770	positive regulation of cell morphogenesis involved in differentiation	9/536	157/18866	0.035543	0.195065	0.16079	9	CHODL/NIN/SLIT2/PLXNB3/PLXNA1/NGFR/MYOC/MAP1B/FLNA
GO:0021700	developmental maturation	14/536	287/18866	0.0355504	0.195065	0.16079	14	AGRN/LRRK2/CLEC7A/FAM20C/GREM1/CLSTN1/CX3CL1/CCL21/RYR1/NKX6-1/MYOC/MAP1B/EPO/AXL
GO:0001776	leukocyte homeostasis	6/536	86/18866	0.035677	0.195065	0.16079	6	DOCK10/ADAM17/PIK3CD/P2RX7/ITPKB/AXL
GO:0007193	adenylate cyclase-inhibiting G protein-coupled receptor signaling pathway	6/536	86/18866	0.035677	0.195065	0.16079	6	MARCO/GABBR1/FLNA/S1PR3/ADCY5/ADCY2
GO:0030835	negative regulation of actin filament depolymerization	4/536	44/18866	0.0357406	0.195065	0.16079	4	LMOD1/SWAP70/TMOD1/SVIL
GO:0044091	membrane biogenesis	4/536	44/18866	0.0357406	0.195065	0.16079	4	NLGN2/MAGI2/CAV2/CAV1
GO:1903539	protein localization to postsynaptic membrane	4/536	44/18866	0.0357406	0.195065	0.16079	4	SHISA6/GRIP1/CLSTN1/GPC6
GO:0021761	limbic system development	7/536	109/18866	0.0358753	0.195065	0.16079	7	NRP2/SRD5A1/PTPRS/GLI3/ATP2B4/ATP1A2/ALK
GO:0042110	T cell activation	21/536	483/18866	0.036198	0.195065	0.16079	21	PIK3R6/CLEC7A/GPNMB/MAFB/ADAM17/CCL21/RAC2/PRKCQ/PIK3CD/P2RX7/MSN/LEPR/KIT/ITPKB/MR1/GLI3/EPO/CD86/RUNX3/RUNX1/CAV1
GO:0001945	lymph vessel development	3/536	26/18866	0.036522	0.195065	0.16079	3	SVEP1/PDPN/PTPN14
GO:0003171	atrioventricular valve development	3/536	26/18866	0.036522	0.195065	0.16079	3	TWIST1/TBX5/SLIT3
GO:0006688	glycosphingolipid biosynthetic process	3/536	26/18866	0.036522	0.195065	0.16079	3	A4GALT/ST6GALNAC6/ST8SIA1
GO:0021952	central nervous system projection neuron axonogenesis	3/536	26/18866	0.036522	0.195065	0.16079	3	NIN/SLIT2/DCLK1
GO:0032743	positive regulation of interleukin-2 production	3/536	26/18866	0.036522	0.195065	0.16079	3	CLEC7A/CD86/RUNX1
GO:0034453	microtubule anchoring	3/536	26/18866	0.036522	0.195065	0.16079	3	NIN/CLASP1/BICD2
GO:0060314	regulation of ryanodine-sensitive calcium-release channel activity	3/536	26/18866	0.036522	0.195065	0.16079	3	JPH2/AKAP6/CASQ2
GO:0060343	trabecula formation	3/536	26/18866	0.036522	0.195065	0.16079	3	GREM1/ADAMTS1/SFRP1
GO:0071377	cellular response to glucagon stimulus	3/536	26/18866	0.036522	0.195065	0.16079	3	PRKACB/ADCY5/ADCY2
GO:0090023	positive regulation of neutrophil chemotaxis	3/536	26/18866	0.036522	0.195065	0.16079	3	THBS4/CCL21/RAC2
GO:0140058	neuron projection arborization	3/536	26/18866	0.036522	0.195065	0.16079	3	LRRK2/GRIP1/MYO9A
GO:1904861	excitatory synapse assembly	3/536	26/18866	0.036522	0.195065	0.16079	3	NLGN2/PTPRS/IL1RAP
GO:1905523	positive regulation of macrophage migration	3/536	26/18866	0.036522	0.195065	0.16079	3	THBS1/CX3CL1/MMP14
GO:0010721	negative regulation of cell development	16/536	343/18866	0.0367489	0.195065	0.16079	16	LRRK2/DIXDC1/RGMA/DENND5A/SLIT2/VIM/CX3CL1/PTPRS/NKX6-1/NGFR/GLI3/FBLN1/S1PR3/DPYSL3/BRINP1/CD38
GO:0071695	anatomical structure maturation	12/536	235/18866	0.0368012	0.195065	0.16079	12	AGRN/LRRK2/CLEC7A/FAM20C/GREM1/CX3CL1/CCL21/RYR1/NKX6-1/MYOC/EPO/AXL
GO:0030837	negative regulation of actin filament polymerization	5/536	65/18866	0.0372402	0.195065	0.16079	5	FHOD3/LMOD1/SLIT2/TMOD1/SVIL
GO:0019932	second-messenger-mediated signaling	20/536	456/18866	0.0372848	0.195065	0.16079	20	LRRK2/NDNF/JPH2/RASD2/GPR161/PDE10A/AKAP6/THBS1/RYR2/P2RX7/ITPR1/S1PR3/DRD5/CASQ2/CACNA1C/ATP2B4/ATP1A2/ADCY5/ADCY2/ABCA1
GO:0002604	regulation of dendritic cell antigen processing and presentation	2/536	11/18866	0.0373933	0.195065	0.16079	2	THBS1/CCL21
GO:0007191	adenylate cyclase-activating dopamine receptor signaling pathway	2/536	11/18866	0.0373933	0.195065	0.16079	2	DRD5/ADCY5
GO:0014820	tonic smooth muscle contraction	2/536	11/18866	0.0373933	0.195065	0.16079	2	MYLK/CD38
GO:0021521	ventral spinal cord interneuron specification	2/536	11/18866	0.0373933	0.195065	0.16079	2	NKX6-1/GLI3
GO:0032908	regulation of transforming growth factor beta1 production	2/536	11/18866	0.0373933	0.195065	0.16079	2	THBS1/CX3CL1
GO:0033483	gas homeostasis	2/536	11/18866	0.0373933	0.195065	0.16079	2	SOD2/CAV1
GO:0034650	cortisol metabolic process	2/536	11/18866	0.0373933	0.195065	0.16079	2	DKK3/H6PD
GO:0035542	regulation of SNARE complex assembly	2/536	11/18866	0.0373933	0.195065	0.16079	2	TRIM9/SNCA
GO:0035747	natural killer cell chemotaxis	2/536	11/18866	0.0373933	0.195065	0.16079	2	CCL7/PIK3CD
GO:0045945	positive regulation of transcription by RNA polymerase III	2/536	11/18866	0.0373933	0.195065	0.16079	2	ICE1/AR
GO:0048103	somatic stem cell division	2/536	11/18866	0.0373933	0.195065	0.16079	2	KIT/HOXB4
GO:0051610	serotonin uptake	2/536	11/18866	0.0373933	0.195065	0.16079	2	SNCA/GPM6B
GO:0060379	cardiac muscle cell myoblast differentiation	2/536	11/18866	0.0373933	0.195065	0.16079	2	PRICKLE1/GREM1
GO:0060525	prostate glandular acinus development	2/536	11/18866	0.0373933	0.195065	0.16079	2	SFRP1/ESR1
GO:0060573	cell fate specification involved in pattern specification	2/536	11/18866	0.0373933	0.195065	0.16079	2	NKX6-1/GLI3
GO:0070778	L-aspartate transmembrane transport	2/536	11/18866	0.0373933	0.195065	0.16079	2	SLC25A12/SLC1A3
GO:0090030	regulation of steroid hormone biosynthetic process	2/536	11/18866	0.0373933	0.195065	0.16079	2	DKK3/H6PD
GO:0097048	dendritic cell apoptotic process	2/536	11/18866	0.0373933	0.195065	0.16079	2	CCL21/AXL
GO:0098883	synapse pruning	2/536	11/18866	0.0373933	0.195065	0.16079	2	CX3CL1/ITGAM
GO:0099624	atrial cardiac muscle cell membrane repolarization	2/536	11/18866	0.0373933	0.195065	0.16079	2	KCNJ5/FLNA
GO:1904321	response to forskolin	2/536	11/18866	0.0373933	0.195065	0.16079	2	ADCY5/ADCY2
GO:1904322	cellular response to forskolin	2/536	11/18866	0.0373933	0.195065	0.16079	2	ADCY5/ADCY2
GO:2000035	regulation of stem cell division	2/536	11/18866	0.0373933	0.195065	0.16079	2	SFRP2/NAP1L2
GO:2000668	regulation of dendritic cell apoptotic process	2/536	11/18866	0.0373933	0.195065	0.16079	2	CCL21/AXL
GO:0030512	negative regulation of transforming growth factor beta receptor signaling pathway	6/536	87/18866	0.0374393	0.195103	0.160821	6	CD109/CHST11/ADAM17/LTBP1/CAV2/CAV1
GO:0002573	myeloid leukocyte differentiation	11/536	210/18866	0.0380358	0.197802	0.163046	11	CD109/FAM20C/TSPAN2/MAFB/TLR2/SFRP1/PIK3CD/MITF/KIT/IFI16/RUNX1
GO:0030100	regulation of endocytosis	11/536	210/18866	0.0380358	0.197802	0.163046	11	LRRK2/GREM1/STON1/RAB31/MAGI2/SNCA/CCL21/PRKD1/HIP1/CAV1/AXL
GO:0007187	G protein-coupled receptor signaling pathway, coupled to cyclic nucleotide second messenger	13/536	263/18866	0.0382234	0.197947	0.163166	13	GPR161/WASF2/MARCO/PRKACB/HRH2/GABBR1/FLNA/S1PR3/DRD5/ATP2B4/ADCY5/ADCY2/ABCA1
GO:0050730	regulation of peptidyl-tyrosine phosphorylation	13/536	263/18866	0.0382234	0.197947	0.163166	13	GREM1/SH3BP5/TNFRSF1A/THBS4/ADAM17/SFRP2/SFRP1/KIT/ITGB2/GHR/FGF7/EPO/CAV1
GO:0007520	myoblast fusion	4/536	45/18866	0.0383784	0.197947	0.163166	4	JAM2/PLEKHO1/EHD2/PTGFRN
GO:0032722	positive regulation of chemokine production	4/536	45/18866	0.0383784	0.197947	0.163166	4	CLEC7A/TWIST1/TLR2/ADAM17
GO:0045214	sarcomere organization	4/536	45/18866	0.0383784	0.197947	0.163166	4	FHOD3/ITGB1/CSRP1/CASQ2
GO:0060412	ventricular septum morphogenesis	4/536	45/18866	0.0383784	0.197947	0.163166	4	ZFPM2/SLIT2/FZD1/SLIT3
GO:0060443	mammary gland morphogenesis	4/536	45/18866	0.0383784	0.197947	0.163166	4	GLI3/ESR1/CAV1/AR
GO:2001222	regulation of neuron migration	4/536	45/18866	0.0383784	0.197947	0.163166	4	FLRT2/CX3CL1/NKX6-1/FLNA
GO:2001257	regulation of cation channel activity	10/536	185/18866	0.038949	0.200685	0.165423	10	SHISA6/AHNAK/NLGN2/JPH2/AKAP6/STAC/ITGB1/EPO/CAV1/CASQ2
GO:0032410	negative regulation of transporter activity	6/536	88/18866	0.0392563	0.201855	0.166387	6	TWIST1/SNCA/EPO/CAV1/CASQ2/ATP1A2
GO:0070098	chemokine-mediated signaling pathway	6/536	88/18866	0.0392563	0.201855	0.166387	6	SLIT2/SLIT3/CX3CL1/CCL21/CCL13/CCL7
GO:0045669	positive regulation of osteoblast differentiation	5/536	66/18866	0.0393899	0.202129	0.166613	5	FAM20C/SFRP2/PRKD1/DDR2/GLI3
GO:1901607	alpha-amino acid biosynthetic process	5/536	66/18866	0.0393899	0.202129	0.166613	5	AASS/SLC25A12/GLUL/BCAT1/ATP2B4
GO:0032412	regulation of ion transmembrane transporter activity	13/536	265/18866	0.0402157	0.204853	0.168858	13	SHISA6/AHNAK/NLGN2/JPH2/AKAP6/STAC/SCN4B/RYR2/ITGB1/EPO/CAV1/CASQ2/ATP1A2
GO:0001963	synaptic transmission, dopaminergic	3/536	27/18866	0.0402462	0.204853	0.168858	3	RASD2/SNCA/DRD5
GO:0003148	outflow tract septum morphogenesis	3/536	27/18866	0.0402462	0.204853	0.168858	3	PARVA/ZFPM2/NRP2
GO:0003416	endochondral bone growth	3/536	27/18866	0.0402462	0.204853	0.168858	3	BNC2/DDR2/EVC
GO:0009065	glutamine family amino acid catabolic process	3/536	27/18866	0.0402462	0.204853	0.168858	3	ADHFE1/GLUL/ATP2B4
GO:0010996	response to auditory stimulus	3/536	27/18866	0.0402462	0.204853	0.168858	3	FOXP2/SLC1A3/ATP1A2
GO:0031954	positive regulation of protein autophosphorylation	3/536	27/18866	0.0402462	0.204853	0.168858	3	TNKS1BP1/GREM1/GPNMB
GO:1901623	regulation of lymphocyte chemotaxis	3/536	27/18866	0.0402462	0.204853	0.168858	3	ADAM17/CCL21/CCL7
[truncated: 4,045 more rows]

## Sheet: Table-S7
Table-S7: Differentially expressed genes(After therapy vs Before therapy)
row.names(tT)	logFC	AveExpr	t	P.Value	adj.P.Val	B
NUP43	-1.35868	3.25499	-6.81938	8.35499e-05	0.999752	-4.09702
ZDHHC11 /// ZDHHC11B	-3.40439	4.8805	-6.10565	0.000190191	0.999752	-4.11987
NOL9	-1.22713	2.74004	-5.59964	0.000354438	0.999752	-4.13998
MRPS5	-1.04889	2.80228	-5.49714	0.000403763	0.999752	-4.14453
OTUD6B	-0.980865	2.82129	-5.27081	0.000541163	0.999752	-4.15521
KIDINS220	-1.09999	3.8475	-5.08004	0.000696609	0.999752	-4.16494
CUL7	-1.07386	3.92628	-5.06028	0.000715278	0.999752	-4.16599
BNIP3	1.60062	3.98971	4.74055	0.001106	0.999752	-4.1841
SDHAP3	-1.2512	2.60713	-4.69353	0.00118069	0.999752	-4.18696
FAR2P1 /// FAR2P2 /// FAR2P3	-1.37364	2.41057	-4.6929	0.00118173	0.999752	-4.18699
PLEKHA1	-1.28194	3.18174	-4.56027	0.0014234	0.999752	-4.19533
BOLA1	-1.55888	3.7216	-4.46074	0.00163946	0.999752	-4.20187
RCC1	-0.820382	4.4538	-4.45889	0.0016438	0.999752	-4.202
IL15	0.8177	2.43646	4.38446	0.00182879	0.999752	-4.20706
ZCCHC14	-1.00598	3.76837	-4.23702	0.00226433	0.999752	-4.21751
SLC16A6	0.781035	2.87319	4.22909	0.00229068	0.999752	-4.21809
OXCT1	-0.757425	2.92825	-4.20032	0.00238914	0.999752	-4.22021
APOBEC3H	1.02981	3.20965	4.16551	0.00251432	0.999752	-4.2228
MTMR4	-0.958218	2.75688	-4.13085	0.00264595	0.999752	-4.22542
KIFC1	-0.99867	3.62334	-4.12697	0.00266114	0.999752	-4.22571
DEK	-1.00101	6.1795	-4.10595	0.00274504	0.999752	-4.22732
VTI1A	-0.679787	3.42315	-4.08422	0.00283473	0.999752	-4.22899
CCNB1	-1.7891	3.53096	-4.00886	0.00317076	0.999752	-4.2349
CCDC58	-1.93782	4.59674	-3.99822	0.00322152	0.999752	-4.23575
ATP6V1D	1.08831	6.76757	3.98488	0.00328635	0.999752	-4.23682
SLURP1	1.25423	4.09724	3.98329	0.00329422	0.999752	-4.23695
BLVRA	0.773907	3.10854	3.97833	0.00331874	0.999752	-4.23735
EML4	-0.843404	5.80857	-3.97238	0.0033484	0.999752	-4.23782
ZWILCH	-1.54406	4.78268	-3.96817	0.0033696	0.999752	-4.23816
OSTF1	1.72585	4.73698	3.96751	0.00337292	0.999752	-4.23822
NUP93	-1.31211	4.38417	-3.9616	0.00340289	0.999752	-4.2387
HSPD1	-1.31665	7.13062	-3.94672	0.00347967	0.999752	-4.2399
PRKDC	-1.45982	5.25144	-3.92198	0.0036114	0.999752	-4.24193
TTC19	-0.979839	4.3383	-3.86949	0.00390878	0.999752	-4.24629
EBAG9	-1.34781	3.6036	-3.86936	0.00390953	0.999752	-4.2463
KRCC1	0.82302	2.97625	3.8274	0.00416593	0.999752	-4.24984
TSR2	-1.01101	4.18964	-3.82151	0.00420334	0.999752	-4.25035
PSG6	0.859912	4.07671	3.80186	0.00433066	0.999752	-4.25203
RACGAP1	-1.63727	4.81666	-3.79877	0.00435103	0.999752	-4.25229
LOC150776 /// SMPD4	-2.18934	4.88512	-3.78913	0.00441527	0.999752	-4.25312
MCM3	-1.5614	3.61115	-3.7854	0.00444044	0.999752	-4.25345
MRPS25	-0.964342	4.14527	-3.7604	0.00461289	0.999752	-4.25562
RAPGEF5	-0.794567	3.06606	-3.71539	0.00494139	0.999752	-4.25958
HOXA7	-0.87101	3.3712	-3.70821	0.004996	0.999752	-4.26022
KDELR1	-1.30539	4.93532	-3.69979	0.00506094	0.999752	-4.26097
LOC728026 /// PTMA	-0.717874	8.91075	-3.68878	0.0051471	0.999752	-4.26196
NHP2	-2.03789	4.76865	-3.68232	0.00519844	0.999752	-4.26254
PPM1K	0.680787	2.3056	3.67621	0.00524741	0.999752	-4.26309
CBX1	-1.00758	7.59811	-3.67515	0.00525598	0.999752	-4.26318
RPL30	-0.923746	8.30557	-3.67335	0.00527053	0.999752	-4.26334
VPS9D1	0.709827	6.50189	3.67154	0.00528525	0.999752	-4.26351
CCNB2	-0.732248	3.14871	-3.66083	0.00537304	0.999752	-4.26448
EHBP1L1	1.54152	4.6398	3.65763	0.00539949	0.999752	-4.26477
CD68	1.19924	6.75757	3.63647	0.00557841	0.999752	-4.26669
FCMR	0.7237	3.05274	3.61393	0.0057758	0.999752	-4.26876
FSD1	0.700597	2.76905	3.60042	0.00589762	0.999752	-4.27001
RCCD1	-1.15902	3.34136	-3.587	0.00602133	0.999752	-4.27125
IFT88	-0.912793	2.95435	-3.57898	0.0060966	0.999752	-4.272
LOC101928143 /// NUMB	1.03497	5.6424	3.57188	0.006164	0.999752	-4.27266
MTERF2	-0.899291	3.08909	-3.57113	0.00617119	0.999752	-4.27273
SLC12A2	-1.69741	3.91662	-3.55972	0.00628134	0.999752	-4.2738
PNO1	-1.08614	6.39177	-3.54912	0.00638545	0.999752	-4.2748
[truncated: 20,023 more rows]
